# Supplementary material for: Disclosure of the differences of Mesorhizobium loti under the free-living and symbiotic conditions by comparative proteome analysis without bacteroid isolation
Source: BMC Microbiol. 2013 Jul 31;13:180. doi: 10.1186/1471-2180-13-180 (PMC3750425; doi:10.1186/1471-2180-13-180)
Supplement: Additional file 1 — List of identified proteins under each condition. a) Average of Mascot score of 3 measurements in protein identification. b) Peptides per protein in protein identification. c) Not detected. [file 1471-2180-13-180-S1.xlsx]

## Sheet: TableS1
		Rhizobase Functional Category		Symbiosis			Free-living
accession	description	category	category (detailed)	average score	PSM	peptide	average score	PSM	peptide
mll0405	aromatic-amino-acid transaminase	Aromatic amino acid family	Aromatic amino acid family	62.8135	5	4	223.397	26	10
mll0833	glucosamine-fructose-6-phosphate aminotransferase	Aromatic amino acid family	Aromatic amino acid family	35.3912	3	3	202.44	25	8
mll4767	glucosamine-fructose-6-phosphate aminotransferase	Aromatic amino acid family	Aromatic amino acid family	66.6195	4	2	479.253	44	7
mll5213	3-phosphoshikimate 1-carboxyvinyltransferase	Aromatic amino acid family	Aromatic amino acid family	142.556	10	2	97.7988	10	6
mll6456	histidinol dehydrogenase	Aromatic amino acid family	Aromatic amino acid family				102.62	10	3
mll7737	histidinol-phosphate aminotransferase	Aromatic amino acid family	Aromatic amino acid family				150.56	8	4
mlr0614	anthranilate phosphoribosyltransferase	Aromatic amino acid family	Aromatic amino acid family	86.9489	3	1	108.078	6	2
mlr0620	probable tryptophan 2,3-dioxygenase	Aromatic amino acid family	Aromatic amino acid family				124.873	13	5
mlr0923	phosphoribosyl c-AMP cyclohydrolase	Aromatic amino acid family	Aromatic amino acid family				70.5136	6	3
mlr2774	anthranilate synthase	Aromatic amino acid family	Aromatic amino acid family				61.9874	5	4
mlr4380	chorismate mutase	Aromatic amino acid family	Aromatic amino acid family	48.1582	3	1	238.741	33	3
mlr5008	imidazoleglycerol-phosphate dehydratase	Aromatic amino acid family	Aromatic amino acid family				68.3567	4	2
mlr5011	imidazoleglycerol-phosphate synthase, amidotransferase component (EC 2.4.2.-)	Aromatic amino acid family	Aromatic amino acid family				129.387	9	2
mlr5016	imidazoleglycerol-phosphate synthase, cyclase subunit	Aromatic amino acid family	Aromatic amino acid family	133.728	10	6	124.853	14	8
mlr5071	tryptophan synthase beta subunit	Aromatic amino acid family	Aromatic amino acid family	142.249	8	3	727.399	61	14
mlr5073	tryptophan synthase alpha subunit	Aromatic amino acid family	Aromatic amino acid family	144.278	7	3	431.045	31	5
mlr5498	chorismate mutase/prephenate dehydratase	Aromatic amino acid family	Aromatic amino acid family	86.3545	5	2	124.823	10	4
mlr7107	histidinol dehydrogenase; HisD	Aromatic amino acid family	Aromatic amino acid family				111.658	12	5
mlr7461	chorismate synthase	Aromatic amino acid family	Aromatic amino acid family	86.0919	3	2	118.101	10	5
mll0934	homoserine dehydrogenase	Aromatic amino acid family	Aspartate family	146.813	5	1	139.309	8	4
mll3630	unknown conserved protein, weak simirarity to homoserine dehydrogenase	Aromatic amino acid family	Aspartate family	240.937	25	9	215.876	18	8
mll3981	dihydrodipicolinate synthase	Aromatic amino acid family	Aspartate family	58.6933	4	3	189.549	19	6
mll4392	aspartate-semialdehyde dehydrogenase	Aromatic amino acid family	Aspartate family	222.981	16	6	1454.44	113	15
mll4597	putative threonine dehydratase	Aromatic amino acid family	Aspartate family	54.9234	4	2	54.7033	4	2
mll6376	dihydrodipicolinate synthetase	Aromatic amino acid family	Aspartate family	86.6575	6	4	313.147	23	7
mll7517	threonine synthase	Aromatic amino acid family	Aspartate family	94.4533	7	2	145.957	14	7
mlr1220	5-methyltetrahydrofolate S-homocysteine methyltransferase	Aromatic amino acid family	Aspartate family	458.227	37	9	341.611	31	8
mlr1243	5-methyltetrahydrofolate S-homocysteine methyltransferase	Aromatic amino acid family	Aspartate family	169.36	11	5	425.25	26	7
mlr2541	aspartate aminotransferase A	Aromatic amino acid family	Aspartate family	87.0621	6	3	249.268	23	7
mlr2987	aspartate aminotransferase	Aromatic amino acid family	Aspartate family	39.12	3	3	174.953	16	6
mlr3510	similar to threonine dehydratase; IluA	Aromatic amino acid family	Aspartate family				101.615	9	4
mlr4642	dihydrodipicolinate reductase	Aromatic amino acid family	Aspartate family	135.202	13	6	214.089	19	8
mlr5693	aspartate aminotransferase	Aromatic amino acid family	Aspartate family				95.6289	8	3
mlr5888	asparagine synthetase	Aromatic amino acid family	Aspartate family	80.2828	5	4
mlr7746	dihydrodipicolinate synthase	Aromatic amino acid family	Aspartate family	242.412	21	3	573.625	57	4
mlr8299	threonine dehydrogenase	Aromatic amino acid family	Aspartate family				75.1532	6	4
mlr8465	O-acetylhomoserine sulfhydrylase	Aromatic amino acid family	Aspartate family	577.662	37	7	1061.74	82	9
mll1102	dihydroxyacid dehydratase	Aromatic amino acid family	Branched chain family				203.083	16	8
mll1405	ketol-acid reductoisomerase	Aromatic amino acid family	Branched chain family	243.205	28	7	563.817	55	13
mll1432	acetolactate synthase small subunit	Aromatic amino acid family	Branched chain family	115.966	9	3	260.501	22	5
mll1433	acetolactate synthase large subunit	Aromatic amino acid family	Branched chain family	241.341	17	6	201.447	20	8
mll2664	branched-chain amino acid transferase	Aromatic amino acid family	Branched chain family	80.3177	6	3	1524.34	147	13
mll4272	3-isopropylmalate dehydratase	Aromatic amino acid family	Branched chain family	247.146	24	9	55.1522	4	3
mll4308	malate dehydrogenase	Aromatic amino acid family	Branched chain family	1560.5	109	11	1883.97	163	11
mll4399	beta-isopropylmalate dehydrogenase	Aromatic amino acid family	Branched chain family	314.165	27	8	524.328	56	11
mll4408	3-isopropylmalate dehydratase small subunit	Aromatic amino acid family	Branched chain family	390.273	31	8
mll4981	acetolactate synthase; IolD	Aromatic amino acid family	Branched chain family	240.016	13	3	500.145	38	7
mlr0808	probable short-chain dehydrogenase/reductase	Aromatic amino acid family	Branched chain family				151.63	8	3
mlr0809	malate oxidoreductase	Aromatic amino acid family	Branched chain family	259.296	17	9	330.154	29	13
mlr1185	succinyl-diaminopimelate desuccinylase	Aromatic amino acid family	Branched chain family				61.8974	3	3
mlr2792	2-isopropylmalate synthase	Aromatic amino acid family	Branched chain family	124.25	11	3	286.496	27	11
mlr3100	oxidoreductase, short chain dehydrogenase/reductase	Aromatic amino acid family	Branched chain family				82.8844	5	2
mlr4664	malate synthase G	Aromatic amino acid family	Branched chain family	74.2275	4	4	230.963	24	8
mlr4849	succinyl-diaminopimelate desuccinylase (EC 3.5.1.18)	Aromatic amino acid family	Branched chain family				55.0851	3	2
mlr7164	acetolactate synthase large subunit	Aromatic amino acid family	Branched chain family				103.297	7	4
mlr7635	branched-chain amino acid aminotransferase	Aromatic amino acid family	Branched chain family				78.0273	5	2
mll0343	glutamine synthetase I	Aromatic amino acid family	Glutamate family / Nitrogen assimilation	1372.11	99	10	1573.2	195	12
mll1160	proline dehydrogenase	Aromatic amino acid family	Glutamate family / Nitrogen assimilation				386.89	32	13
mll1557	UDP-N-acetylmuramoylalanine-D-glutamate ligase	Aromatic amino acid family	Glutamate family / Nitrogen assimilation	86.6649	6	2	122.487	14	6
mll1560	UDP-N-acetylmuramoylalanyl-D-glutamate-2,6-diaminopimelate ligase	Aromatic amino acid family	Glutamate family / Nitrogen assimilation	79.6	3	2	78.8034	9	4
mll1631	N-carbamoyl-beta-alanine amidohydrolase	Aromatic amino acid family	Glutamate family / Nitrogen assimilation	76.0033	2	2	311.931	22	7
mll1646	glutamate synthase beta subunit	Aromatic amino acid family	Glutamate family / Nitrogen assimilation				161.701	17	7
mll3029	glutamate synthase, small subunit	Aromatic amino acid family	Glutamate family / Nitrogen assimilation				100.077	4	1
mll3030	glutamate synthase, large subunit	Aromatic amino acid family	Glutamate family / Nitrogen assimilation	71.4257	4	2	53.9419	4	4
mll3074	glutamine synthetase	Aromatic amino acid family	Glutamate family / Nitrogen assimilation	67.0939	3	2	675.197	63	16
mll3461	glutamate N-acetyltransferase/amino-acid acetyltransferase	Aromatic amino acid family	Glutamate family / Nitrogen assimilation	160.931	18	5	242.802	33	9
mll4011	glutamate 5-kinase	Aromatic amino acid family	Glutamate family / Nitrogen assimilation	94.2623	6	2	119.062	9	4
mll4187	glutamine synthetase	Aromatic amino acid family	Glutamate family / Nitrogen assimilation				66.3597	5	2
mll5148	probable glutamine synthetase	Aromatic amino acid family	Glutamate family / Nitrogen assimilation				73.7939	6	4
mll6521	glutamine synthetase	Aromatic amino acid family	Glutamate family / Nitrogen assimilation				418.487	33	9
mll7307	glutamine synthetase III	Aromatic amino acid family	Glutamate family / Nitrogen assimilation	62.1828	4	2	225.346	12	3
mll7308	glutamate synthase large subunit	Aromatic amino acid family	Glutamate family / Nitrogen assimilation	50.1467	2	2	128.76	12	8
mll9226	argininosuccinate lyase	Aromatic amino acid family	Glutamate family / Nitrogen assimilation	1290.15	116	9
mlr3506	argininosuccinate lyase	Aromatic amino acid family	Glutamate family / Nitrogen assimilation	132.833	9	5	225.142	16	6
mlr4366	argininosuccinate synthase	Aromatic amino acid family	Glutamate family / Nitrogen assimilation	189.361	11	4	390.123	44	12
mlr4826	acetylglutamate kinase (EC 2.7.2.8)	Aromatic amino acid family	Glutamate family / Nitrogen assimilation	287.223	22	6	243.405	27	6
mlr7698	glutamate-ammonia-ligase; adenylyltransferase	Aromatic amino acid family	Glutamate family / Nitrogen assimilation				41.5388	3	3
mlr8321	histidine ammonia-lyase; HutH	Aromatic amino acid family	Glutamate family / Nitrogen assimilation				101.469	6	4
mlr8322	N-formylglutamate amidohydrolase; HutG	Aromatic amino acid family	Glutamate family / Nitrogen assimilation				65.0967	5	1
mll0730	phosphopantetheine adenylyltransferase	Aromatic amino acid family	Serine family / Sulfur assimilation				136.09	9	3
mll1258	sarcosine dehydrogenase	Aromatic amino acid family	Serine family / Sulfur assimilation	57.8283	2	2	246.869	30	17
mll3108	sarcosine oxidase alpha subunit	Aromatic amino acid family	Serine family / Sulfur assimilation				154.617	14	8
mll3111	sarcosine oxidase beta subunit	Aromatic amino acid family	Serine family / Sulfur assimilation	76.2581	4	3	121.936	11	5
mll3230	sulfite reductase hemoprotein subunit	Aromatic amino acid family	Serine family / Sulfur assimilation				26.49	2	2
mll3875	phosphoglycerate dehydrogenase	Aromatic amino acid family	Serine family / Sulfur assimilation	482.925	46	13	269.075	24	9
mll3876	phosphoserine aminotransferase	Aromatic amino acid family	Serine family / Sulfur assimilation	182.148	12	2	337.52	28	6
mll4616	cysteine synthase; cytosolic O-acetylserine(thiol)lyase	Aromatic amino acid family	Serine family / Sulfur assimilation	414.907	36	4	945.777	80	4
mll5651	O-succinylhomoserine sulfhydrylase	Aromatic amino acid family	Serine family / Sulfur assimilation	126.722	4	2	317.562	24	9
mll6902	gamma-glutamylcysteine synthetase	Aromatic amino acid family	Serine family / Sulfur assimilation	212.745	10	4	191.276	14	5
mll9227	cysteine synthase	Aromatic amino acid family	Serine family / Sulfur assimilation	610.001	39	3
mlr1213	sarcosine dehydrogenase	Aromatic amino acid family	Serine family / Sulfur assimilation	107.936	10	7	135.412	16	10
mlr1275	sarcosine oxidase alpha subunit	Aromatic amino acid family	Serine family / Sulfur assimilation				54.92	7	3
mlr1283	sarcosine dehydrogenase	Aromatic amino acid family	Serine family / Sulfur assimilation				94.505	8	5
mlr7588	glucose-1-phosphate adenylyltransferase	Aromatic amino acid family	Serine family / Sulfur assimilation				331.645	25	8
mlr9541	cysteine synthase	Aromatic amino acid family	Serine family / Sulfur assimilation				67.7546	2	2
mll0203	biotin carboxylase	Biosynthesis of cofactors, prosthetic groups, and carriers	Biotin	119.832	11	6	567.971	52	12
mll0206	biotin carboxyl carrier protein of acetyl-CoA carboxylase	Biosynthesis of cofactors, prosthetic groups, and carriers	Biotin	531.218	33	2	1341.19	77	3
mll6007	biotin synthase	Biosynthesis of cofactors, prosthetic groups, and carriers	Biotin				28.095	2	2
mlr2005	acetyl-CoA synthetase	Biosynthesis of cofactors, prosthetic groups, and carriers	Biotin				65.1219	7	3
mlr4089	acetyl-CoA synthase	Biosynthesis of cofactors, prosthetic groups, and carriers	Biotin	68.4176	4	3	617.864	64	19
mlr6368	geranyltranstransferase	Biosynthesis of cofactors, prosthetic groups, and carriers	Carotenoid	69.0914	5	3
mlr8418	H+ translocating pyrophosphate synthase	Biosynthesis of cofactors, prosthetic groups, and carriers	Carotenoid				200.934	26	7
mll0167	lactoylglutathione lyase	Biosynthesis of cofactors, prosthetic groups, and carriers	Cobalamin, heme, phycobilin and porphyrin	195.74	20	3	123.922	12	3
mll1306	cob(I)alamin adenosyltransferase	Biosynthesis of cofactors, prosthetic groups, and carriers	Cobalamin, heme, phycobilin and porphyrin	61.1716	4	4	346.727	47	9
mll1733	probable hydrocarbon oxygenase; MocD	Biosynthesis of cofactors, prosthetic groups, and carriers	Cobalamin, heme, phycobilin and porphyrin				47.7976	5	1
mll2689	non-heme chloroperoxidase	Biosynthesis of cofactors, prosthetic groups, and carriers	Cobalamin, heme, phycobilin and porphyrin	174.574	14	3	681.306	69	5
mll3561	CobT protein	Biosynthesis of cofactors, prosthetic groups, and carriers	Cobalamin, heme, phycobilin and porphyrin				263.462	25	8
mll3563	CobS protein	Biosynthesis of cofactors, prosthetic groups, and carriers	Cobalamin, heme, phycobilin and porphyrin	258.063	32	11	353.381	41	11
mll3987	malonic semialdehyde oxidative decarboxylase	Biosynthesis of cofactors, prosthetic groups, and carriers	Cobalamin, heme, phycobilin and porphyrin	132.142	11	6	1045.84	118	14
mll4487	uroporphyrinogen decarboxylase	Biosynthesis of cofactors, prosthetic groups, and carriers	Cobalamin, heme, phycobilin and porphyrin	86.0952	6	2	147.636	13	4
mll6408	coproporphyrinogen oxidase III	Biosynthesis of cofactors, prosthetic groups, and carriers	Cobalamin, heme, phycobilin and porphyrin	145.886	11	8
mlr1375	cobalamin synthesis protein; CobW	Biosynthesis of cofactors, prosthetic groups, and carriers	Cobalamin, heme, phycobilin and porphyrin	143.144	11	4	588.169	61	9
mlr1377	cobalamin synthesis protein; CobN	Biosynthesis of cofactors, prosthetic groups, and carriers	Cobalamin, heme, phycobilin and porphyrin				77.3238	4	1
mlr1379	precorrin 8X methylmutase	Biosynthesis of cofactors, prosthetic groups, and carriers	Cobalamin, heme, phycobilin and porphyrin	156.245	22	4	77.6498	8	3
mlr1383	precorrin 6y methylase	Biosynthesis of cofactors, prosthetic groups, and carriers	Cobalamin, heme, phycobilin and porphyrin				109.017	5	2
mlr2722	coproporphyrinogen III oxidase precursor	Biosynthesis of cofactors, prosthetic groups, and carriers	Cobalamin, heme, phycobilin and porphyrin				71.7791	4	3
mlr3019	ferrochelatase (EC 4.99.1.1)	Biosynthesis of cofactors, prosthetic groups, and carriers	Cobalamin, heme, phycobilin and porphyrin	85.4659	5	3	222.322	12	3
mlr6390	coproporphyrinogen III dehydrogenase	Biosynthesis of cofactors, prosthetic groups, and carriers	Cobalamin, heme, phycobilin and porphyrin	321.066	27	9
mll1587	5,10-methylenetetrahydrofolate reductase	Biosynthesis of cofactors, prosthetic groups, and carriers	Folic acid	542.613	51	3
mlr2763	formate-tetrahydrofolate ligase	Biosynthesis of cofactors, prosthetic groups, and carriers	Folic acid	98.7067	10	4	468.676	49	13
mlr5076	folylpolyglutamate synthase; FolC	Biosynthesis of cofactors, prosthetic groups, and carriers	Folic acid				163.322	13	3
mlr6508	methylenetetrahydrofolate dehydrogenase	Biosynthesis of cofactors, prosthetic groups, and carriers	Folic acid	70.845	7	2	47.2917	5	4
mlr0511	probable 2-octaprenyl-6-methoxyphenol 4-monoxygenase	Biosynthesis of cofactors, prosthetic groups, and carriers	Menaquinone and ubiquinone	77.5552	4	3	54.6	3	2
mlr3165	ubiquinone/menaquinone biosynthesis methlytransferase; UbiE	Biosynthesis of cofactors, prosthetic groups, and carriers	Menaquinone and ubiquinone	259.876	18	5	282.661	20	6
mlr3166	ubiquinone biosynthesis protein; AarF	Biosynthesis of cofactors, prosthetic groups, and carriers	Menaquinone and ubiquinone				217.583	17	5
mlr4251	2-octaprenyl-6-methoxyphenol 4-monoxygenase; UbiH	Biosynthesis of cofactors, prosthetic groups, and carriers	Menaquinone and ubiquinone	65.97	4	1	209.317	28	6
mll7421	molybdopterin biosynthesis protein B	Biosynthesis of cofactors, prosthetic groups, and carriers	Molybdopterin				71.5931	6	5
mll5833	nicotinate-mononucleotide pyrophosphorylase	Biosynthesis of cofactors, prosthetic groups, and carriers	Nicotinate and nicotinamide	60.805	3	3	82.701	8	4
mll9102	nicotinate-mononucleotide pyrophosphorylase	Biosynthesis of cofactors, prosthetic groups, and carriers	Nicotinate and nicotinamide				45.7474	4	2
mlr1389	nicotinate-nucleotide-dimethylbenzimidazole phosphoribosyltransferase	Biosynthesis of cofactors, prosthetic groups, and carriers	Nicotinate and nicotinamide	100.039	7	3	236.187	24	6
mll0197	3-methyl-2-oxobutanoate hydroxymethyltransferase	Biosynthesis of cofactors, prosthetic groups, and carriers	Pantothenate				78.5042	5	1
mll4223	hydroxymethylbilane synthase	Biosynthesis of cofactors, prosthetic groups, and carriers	Pantothenate				130.456	10	4
mlr3167	pantothenate metabolism flavoprotein	Biosynthesis of cofactors, prosthetic groups, and carriers	Pantothenate				56.8422	3	3
mll1418	pyridoxal phosphate biosynthetic protein	Biosynthesis of cofactors, prosthetic groups, and carriers	Pyridoxine				50.9709	5	3
mll7454	pyridoxamine 5'-phosphate oxidase	Biosynthesis of cofactors, prosthetic groups, and carriers	Pyridoxine				140.792	15	4
mlr4132	pyridoxamine kinase	Biosynthesis of cofactors, prosthetic groups, and carriers	Pyridoxine				87.1041	4	2
mll5835	quinolinate synthetase	Biosynthesis of cofactors, prosthetic groups, and carriers	Quinolinate	83.7818	4	2	142.514	11	2
mlr8243	riboflavin kinase; RibF	Biosynthesis of cofactors, prosthetic groups, and carriers	Riboflavin				85.833	10	4
mlr8407	riboflavin synthase alpha chain	Biosynthesis of cofactors, prosthetic groups, and carriers	Riboflavin	94.8909	6	3	254.101	24	3
mlr8409	riboflavin synthase, beta chain; RibH	Biosynthesis of cofactors, prosthetic groups, and carriers	Riboflavin				126.195	10	3
mll0063	glutathione transferase	Biosynthesis of cofactors, prosthetic groups, and carriers	Thioredoxin, glutaredoxin, and glutathione	51.6623	4	3
mll0523	glutathione reductase	Biosynthesis of cofactors, prosthetic groups, and carriers	Thioredoxin, glutaredoxin, and glutathione				81.7	10	3
mll0559	glutathione S-transferase	Biosynthesis of cofactors, prosthetic groups, and carriers	Thioredoxin, glutaredoxin, and glutathione				61.8291	3	2
mll2536	probable glutathione S-transferase	Biosynthesis of cofactors, prosthetic groups, and carriers	Thioredoxin, glutaredoxin, and glutathione				66.7957	6	4
mll3306	glutamyl endopeptidase (EC 3.4.21.19)	Biosynthesis of cofactors, prosthetic groups, and carriers	Thioredoxin, glutaredoxin, and glutathione	59.0594	4	2	542.022	40	6
mll4432	thioredoxin	Biosynthesis of cofactors, prosthetic groups, and carriers	Thioredoxin, glutaredoxin, and glutathione	301.58	21	5	666.598	50	5
mll4735	glutathione synthetase	Biosynthesis of cofactors, prosthetic groups, and carriers	Thioredoxin, glutaredoxin, and glutathione	122.238	9	3	199.514	21	5
mll5082	thioredoxin	Biosynthesis of cofactors, prosthetic groups, and carriers	Thioredoxin, glutaredoxin, and glutathione	875.361	68	2	1050.86	83	3
mll6589	thioredoxin	Biosynthesis of cofactors, prosthetic groups, and carriers	Thioredoxin, glutaredoxin, and glutathione				68.3116	3	2
mlr0872	glutathione dependent formaldehyde dehydrogenase	Biosynthesis of cofactors, prosthetic groups, and carriers	Thioredoxin, glutaredoxin, and glutathione	1030.04	78	11	1090.32	98	13
mlr4635	glutathione S-transferase	Biosynthesis of cofactors, prosthetic groups, and carriers	Thioredoxin, glutaredoxin, and glutathione				64.366	8	4
mlr4954	glutathione S-transferase	Biosynthesis of cofactors, prosthetic groups, and carriers	Thioredoxin, glutaredoxin, and glutathione				68.0802	7	2
mlr5711	gamma-glutamyltranspeptidase	Biosynthesis of cofactors, prosthetic groups, and carriers	Thioredoxin, glutaredoxin, and glutathione	106.67	2	2
mll0208	outer membrane protein	Cell envelope	Membranes, lipoproteins and porins				332.12	26	4
mll0636	outer membrane protein	Cell envelope	Membranes, lipoproteins and porins	151.591	12	6	552.933	49	11
mll1072	probable membrane protein	Cell envelope	Membranes, lipoproteins and porins				109.31	5	2
mll1077	lipoprotein	Cell envelope	Membranes, lipoproteins and porins				78.2152	8	6
mll3679	membrane dipeptidase	Cell envelope	Membranes, lipoproteins and porins	57.0824	3	2	200.059	22	7
mll3887	omp16 protein-Brucella abortus, contains similarity to peptidoglycan-associated lipoprotein precursor	Cell envelope	Membranes, lipoproteins and porins				135.668	6	2
mll4312	outer membrane lipoprotein	Cell envelope	Membranes, lipoproteins and porins				63.4389	5	1
mll4794	outer membrane lipoprotein	Cell envelope	Membranes, lipoproteins and porins	296.151	22	7	522.516	45	9
mll6127	outer membrane protein	Cell envelope	Membranes, lipoproteins and porins	492.412	55	3
mll7908	outer membrane protein	Cell envelope	Membranes, lipoproteins and porins				50.3644	4	2
mlr0973	probable integral membrane protein	Cell envelope	Membranes, lipoproteins and porins	51.7642	6	1	63.7168	10	1
mlr1532	inner mitochondrial membrane protein; Sco1p	Cell envelope	Membranes, lipoproteins and porins				47.7988	3	2
mlr3148	membrane lipoprotein	Cell envelope	Membranes, lipoproteins and porins	1109.23	62	10	2110.81	165	16
mlr4546	outer membrane lipoprotein GNA33, membrane-bound lytic murein transglycosylase	Cell envelope	Membranes, lipoproteins and porins				78.0656	3	1
mll1551	D-alanyl-D-alanine ligase	Cell envelope	Murein sacculus and peptidoglycan				215.425	16	3
mll1559	UDP-N-acetylmuramoylalanyl-D-glutamyl-2,6-diaminopimelate-D-alanyl-D-alanine ligase	Cell envelope	Murein sacculus and peptidoglycan				91.8983	5	3
mll3581	penicillin-binding protein	Cell envelope	Murein sacculus and peptidoglycan				110.572	10	4
mlr0215	penicillin-binding protein	Cell envelope	Murein sacculus and peptidoglycan				100.223	10	5
mlr4960	penicillin-binding protein	Cell envelope	Murein sacculus and peptidoglycan				88.3001	4	2
mll5251	exopolysaccharide production protein; ExoF	Cell envelope	Surface polysaccharides, lipopolysaccharides and antigens				103.295	3	2
mll8437	polysaccharide export protein	Cell envelope	Surface polysaccharides, lipopolysaccharides and antigens				73.4247	5	2
mlr2565	ADP-L-glycero-D-mannoheptose-6-epimerase	Cell envelope	Surface polysaccharides, lipopolysaccharides and antigens	113.708	8	3	169.139	12	4
mlr7550	glucose-1-phosphate thymidylyltransferase	Cell envelope	Surface polysaccharides, lipopolysaccharides and antigens	54.7989	3	2	183.312	11	5
mlr7552	dTDP-D-glucose-4,6-dehydratase	Cell envelope	Surface polysaccharides, lipopolysaccharides and antigens	58.0135	4	2	95.9146	7	3
mlr7568	lipopolysaccharide biosynthesis protein	Cell envelope	Surface polysaccharides, lipopolysaccharides and antigens				66.3846	6	2
mlr7577	PssB	Cell envelope	Surface polysaccharides, lipopolysaccharides and antigens	105.126	7	2	47.97	2	2
mll1454	FtsH protease activity modulator; HflC	Cellular processes	Cell division	90.2218	7	3	399.28	34	8
mll1546	cell division protein; FtsZ	Cellular processes	Cell division	135.283	14	5	540.653	64	13
mll1549	cell division protein; FtsA	Cellular processes	Cell division				93.0049	6	4
mll3882	metalloprotease (cell division protein); FtsH	Cellular processes	Cell division				874.237	72	18
mlr4320	similar to cell division protein; FtsY	Cellular processes	Cell division	98.0803	8	2	89.1409	6	2
mlr7256	cell division protein; FtsZ	Cellular processes	Cell division	440.989	37	9	737.065	67	11
msl1949	cell division topological specificity factor; MinE	Cellular processes	Cell division				89.5667	6	2
mlr5537	hemolysin	Cellular processes	Cell killing				51.6449	6	4
mlr5884	similar to hemolysin erythrocyte lysis protein 2	Cellular processes	Cell killing	234.838	22	3
mll0773	DnaK suppressor protein	Cellular processes	Chaperones	198.03	12	3	228.342	15	4
mll1571	DnaJ-like protein	Cellular processes	Chaperones	127.304	7	3	128.369	5	3
mll2232	chaperonin GroEL	Cellular processes	Chaperones	379.368	49	6
mll2233	chaperonin GroES	Cellular processes	Chaperones	1474.17	190	3	2572.73	340	3
mll3033	small heat shock protein	Cellular processes	Chaperones	43.6618	2	2
mll3220	heat shock protein (HSP-70 cofactor); GrpE	Cellular processes	Chaperones	406.113	39	6	622.151	74	8
mll4621	repressor protein of class I heat shock genes	Cellular processes	Chaperones				127.162	10	6
mll4755	heat shock protein; DnaJ	Cellular processes	Chaperones	78.379	5	2	149.477	13	6
mll4757	heat shock protein; DnaK	Cellular processes	Chaperones	2804.36	225	21	5887.43	483	31
mll5007	heat shock protein HslV, proteasome-related peptidase subunit	Cellular processes	Chaperones	130.778	9	2	533.363	41	4
mll5457	similar to acid shock protein	Cellular processes	Chaperones				200.304	29	3
mll5810	chaperonin GroEL	Cellular processes	Chaperones	54175.1	3947	35	36108.3	2846	31
mll8201	60kDa chaperonin; GroEL	Cellular processes	Chaperones	64132.3	4727	35	53899.8	4261	32
mll8202	10kDa chaperonin; GroES	Cellular processes	Chaperones	2328.72	208	5
mlr0168	cold shock protein	Cellular processes	Chaperones	191.041	13	3	144.772	13	6
mlr0328	heat shock protein HtrA like	Cellular processes	Chaperones	135.625	8	2	281.649	23	3
mlr2394	heat shock protein GroEL	Cellular processes	Chaperones	17665.3	1390	13	10994.8	989	10
mlr3192	small heat shock protein; HspH	Cellular processes	Chaperones	57.1904	2	2	67.5464	4	3
mlr4097	heat shock protein; HtpX	Cellular processes	Chaperones				58.4867	3	1
mlr5648	heat shock protein HSP33	Cellular processes	Chaperones				55.87	5	3
mlr7456	heat shock protein; DnaJ	Cellular processes	Chaperones	160.271	14	7	166.006	18	8
mlr9342	chaperonin GroEL	Cellular processes	Chaperones	47986	3600	32	28966.4	2434	26
msl5812	chaperonin GroES	Cellular processes	Chaperones	2361.42	214	5	2899.32	302	9
msr2529	probable cold shock protein	Cellular processes	Chaperones	3813.24	307	4	13636.6	1034	5
msr2657	probable cold shock protein	Cellular processes	Chaperones	3080.84	339	3	18324.9	2090	5
msr2658	probable cold shock protein	Cellular processes	Chaperones	278.194	24	2	2188.31	173	3
mll2902	flagellar motor switch protein; FliN	Cellular processes	Chemotaxis				141.912	12	3
mlr2925	flagellin; FlaA	Cellular processes	Chemotaxis				167.898	7	3
mlr2927	flagellin; FlaA	Cellular processes	Chemotaxis				187.048	15	6
mlr2938	flagellar hook-associated protein 1; FlgK	Cellular processes	Chemotaxis				163.302	10	4
mlr2939	flagellar hook-associated protein 3 (HAP3); FlgL	Cellular processes	Chemotaxis				57.9848	3	2
mlr3041	chemotaxis response regulator	Cellular processes	Chemotaxis	82.3865	4	3	300.522	34	7
mlr3926	similar to flagellar motor protein; MotB	Cellular processes	Chemotaxis				66.1178	7	3
mlr5595	pilus assembly protein; CpaB	Cellular processes	Chemotaxis				58.4236	3	2
mlr5598	pilus assembly protein; CpaD	Cellular processes	Chemotaxis				117.521	9	4
mlr5600	pilus assembly protein; CpaE	Cellular processes	Chemotaxis				183.699	10	3
mll3745	similar to thiol-specific antioxidant enzymes such as rehydrin/peroxiredoxin	Cellular processes	Detoxification	449.435	46	8	368.408	36	7
mll5873	peroxiredoxin 2 family protein	Cellular processes	Detoxification	960.691	103	5
mll6125	cytochrome P450-family protein	Cellular processes	Detoxification	91.6079	7	4
mll7664	similar to resiniferotoxin-binding, phosphotriesterase-related protein	Cellular processes	Detoxification				47.1513	3	1
mlr1122	copper homeostasis protein	Cellular processes	Detoxification				85.8209	6	1
mlr2769	similar to mercury(II) reductase	Cellular processes	Detoxification				47.2323	2	2
mlr5192	similar to cytochrome P450	Cellular processes	Detoxification				66.37	2	2
mlr5805	cytochrome c peroxidase	Cellular processes	Detoxification	646.106	43	5
mlr6364	cytochrome P-450	Cellular processes	Detoxification	640.198	79	11
mlr6365	cytochrome P-450	Cellular processes	Detoxification	227.088	22	7
mlr6367	cytochrome P-450	Cellular processes	Detoxification	132.207	11	5
mlr6940	catalase/peroxidase	Cellular processes	Detoxification	116.268	9	5	656.603	85	14
mlr7636	superoxide dismutase	Cellular processes	Detoxification	2341.51	154	6	4997.4	336	8
mll0609	protein-export membrane protein	Cellular processes	Protein and peptide secretion				68.4804	4	2
mll1054	trigger factor	Cellular processes	Protein and peptide secretion	401.512	40	10	727.91	66	16
mll1070	probable protein-export membrane protein	Cellular processes	Protein and peptide secretion				210.579	18	7
mll3393	putative peptidase	Cellular processes	Protein and peptide secretion				76.2044	3	2
mll3891	inner membrane protein; TolQ; tolerance to group A colicins	Cellular processes	Protein and peptide secretion				180.358	13	3
mll4541	protein-export protein; SecB	Cellular processes	Protein and peptide secretion	89.8173	6	3	333.456	30	5
mlr0321	secretion protein; SecY	Cellular processes	Protein and peptide secretion				53.9351	3	2
mlr3468	preprotein translocase; SecA	Cellular processes	Protein and peptide secretion	100.985	9	4	332.687	29	13
mlr4379	signal recognition particle protein	Cellular processes	Protein and peptide secretion	130.997	6	2	288.425	23	10
mlr5602	secretory protein kinase; CpaF	Cellular processes	Protein and peptide secretion				57.5134	6	4
mlr5608	similar to peptidase/amylase	Cellular processes	Protein and peptide secretion				57.5684	5	2
mlr7763	signal peptidase I	Cellular processes	Protein and peptide secretion				131.792	16	3
mll5421	aminotransferase; NifS	Central intermediary metabolism	Nitrogen fixation				68.5845	5	3
mll5857	nif-specific regulatory protein; NifA	Central intermediary metabolism	Nitrogen fixation	171.906	13	7
mll5860	nitrogen fixation protein; FixC	Central intermediary metabolism	Nitrogen fixation	806.743	66	9
mll5861	nitrogen fixation protein; FixB	Central intermediary metabolism	Nitrogen fixation	223.123	20	3
mll5862	nitrogen fixation protein; FixA	Central intermediary metabolism	Nitrogen fixation	500.003	39	6
mll5864	nitrogenase stabilizer; NifW	Central intermediary metabolism	Nitrogen fixation	249.956	18	3
mll5865	nitrogenase cofactor synthesis protein; NifS	Central intermediary metabolism	Nitrogen fixation	224.368	28	5
mll6606	two-component, nitrogen fixation regulatory protein; FixJ	Central intermediary metabolism	Nitrogen fixation				84.8105	7	3
mlr0015	nitrogenase cofactor synthesis protein; NifS	Central intermediary metabolism	Nitrogen fixation				60.2239	4	2
mlr0021	NifS-like aminotransferase	Central intermediary metabolism	Nitrogen fixation				390.955	32	7
mlr0397	nitrogen reguration protein; NirB	Central intermediary metabolism	Nitrogen fixation				177.688	14	4
mlr0398	nitrogen assimilation regulatory protein; NtrC	Central intermediary metabolism	Nitrogen fixation	67.2011	5	4	192.822	21	10
mlr0399	nitrogen regulation protein; NtrY	Central intermediary metabolism	Nitrogen fixation				62.8881	4	2
mlr0400	nitrogen assimilation regulatory protein; NtrX	Central intermediary metabolism	Nitrogen fixation	309.881	25	10	771.154	71	20
mlr5905	nitrogenase iron protein; NifH	Central intermediary metabolism	Nitrogen fixation	8268.09	838	17
mlr5906	nitrogenase molybdenum-iron protein alpha chain; NifD	Central intermediary metabolism	Nitrogen fixation	2177.13	166	15
mlr5907	nitrogenase molybdenum-iron protein beta chain; NifK	Central intermediary metabolism	Nitrogen fixation	4228.01	305	20
mlr5909	nitrogenase molybdenum-iron protein beta chain; NifN	Central intermediary metabolism	Nitrogen fixation	533.06	44	8
mlr5911	nitrogenase molybdenum-iron protein; NifX	Central intermediary metabolism	Nitrogen fixation	205.796	24	4
mlr6414	cytochrome-c oxidase FixP chain	Central intermediary metabolism	Nitrogen fixation	373.848	38	9
mlr7805	homocitrate syntase NifV candidate	Central intermediary metabolism	Nitrogen fixation				95.1558	10	5
msl5859	ferredoxin like protein; FixX	Central intermediary metabolism	Nitrogen fixation	242.075	16	3
mll0345	nitrogen regulatory protein P-II	Central intermediary metabolism	Nitrogen metabolism	1556.57	117	6	932.98	104	7
mll1425	nitrile hydratase alpha subunit	Central intermediary metabolism	Nitrogen metabolism				50.1795	5	2
mll1732	naphthalene dioxygenase ferredoxin	Central intermediary metabolism	Nitrogen metabolism				131.561	3	2
mll3450	similar to nitrilase, nitrilase 1 like protein	Central intermediary metabolism	Nitrogen metabolism				125.431	16	5
mll4247	nitrogen regulatory protein P-II; GlnK	Central intermediary metabolism	Nitrogen metabolism	262.447	24	6
mll5100	Ferredoxin [2Fe-2S] I	Central intermediary metabolism	Nitrogen metabolism				70.7107	5	3
mll6776	ornithine cyclodeaminase	Central intermediary metabolism	Nitrogen metabolism				165.166	18	1
mlr1729	ornithine cyclodeaminase	Central intermediary metabolism	Nitrogen metabolism	40.4844	3	2	86.2741	9	2
mlr3204	ornithine cyclodeaminase; Ocd2	Central intermediary metabolism	Nitrogen metabolism				179.473	12	3
mlr3855	ferredoxin II	Central intermediary metabolism	Nitrogen metabolism	109.617	8	2	78.2976	8	2
mlr4999	putative Rieske-like ferredoxin; MocE	Central intermediary metabolism	Nitrogen metabolism	153.3	7	1	50.3468	3	2
mlr5869	ferredoxin 2[4Fe-4S] III; FdxB	Central intermediary metabolism	Nitrogen metabolism	69.2128	10	1
mlr5930	ferredoxin 2[4Fe-4S] III; FdxB	Central intermediary metabolism	Nitrogen metabolism	203.138	27	2
msl8750	ferredoxin 2[4Fe-4S]; FdxN	Central intermediary metabolism	Nitrogen metabolism	470.613	31	2
mll1127	carbon monoxide dehydrogenase chain C	Central intermediary metabolism	Other				468.161	37	9
mll1128	carbon-monoxide dehydrogenase large subunit	Central intermediary metabolism	Other				621.469	62	15
mll1129	carbon-monoxide dehydrogenase small subunit	Central intermediary metabolism	Other				147.078	12	4
mll1584	ornithine decarboxylase	Central intermediary metabolism	Other	117.803	10	5	139.948	10	5
mll4937	urease accessory protein; UreE	Central intermediary metabolism	Other	73.7865	4	2	53.2777	5	2
mll4940	urease alpha subunit	Central intermediary metabolism	Other	69.0451	4	1
mll4948	urease gamma subunit	Central intermediary metabolism	Other	232.167	19	3
mll7714	AMP nucleosidase	Central intermediary metabolism	Other				55.3519	5	3
mlr4135	similar to carbonic anhydrase	Central intermediary metabolism	Other				123.886	10	2
mlr5647	ornithine carbamoyltransferase	Central intermediary metabolism	Other	92.5218	6	2	187.811	21	9
mlr7293	probable AMP-binding protein	Central intermediary metabolism	Other				46.7134	4	1
mll3716	phosphate regulatory protein; PhoB	Central intermediary metabolism	Phosphorus compounds	252.792	17	4	76.1031	5	4
mll4120	inorganic pyrophosphatase	Central intermediary metabolism	Phosphorus compounds	188.18	16	4	387.854	43	7
mlr5643	phosphate regulon transcriptional regulator; PhoU	Central intermediary metabolism	Phosphorus compounds	588.095	59	9	318.052	27	7
mlr5913	phosphate regulatory protein	Central intermediary metabolism	Phosphorus compounds	132.132	11	2
mlr8161	polyphosphate kinase	Central intermediary metabolism	Phosphorus compounds	77.503	6	3	76.0242	8	6
mll4975	contains weak similarity to Xylose Isomerase (EC 5.3.1.5)	Central intermediary metabolism	Polysaccharides and glycoproteins	105.726	4	3
mlr7586	glycogen phosphorylase	Central intermediary metabolism	Polysaccharides and glycoproteins				231.775	18	7
mlr7587	1,4-alpha-glucan branching enzyme	Central intermediary metabolism	Polysaccharides and glycoproteins				62.97	6	3
mlr7590	phosphoglucomutase	Central intermediary metabolism	Polysaccharides and glycoproteins	143.865	12	4	420.86	32	7
mlr8325	cyclic beta 1-2 glucan synthetase	Central intermediary metabolism	Polysaccharides and glycoproteins				330.871	34	17
mll0732	DNA gyrase subunit A	DNA replication, recombination, and repair	DNA replication, recombination, and repair	79.3605	8	6	587.521	64	21
mll1290	cytosine deaminase	DNA replication, recombination, and repair	DNA replication, recombination, and repair				68.2481	4	2
mll1539	DNA ligase	DNA replication, recombination, and repair	DNA replication, recombination, and repair				252.937	25	12
mll1541	DNA repair protein; RecN	DNA replication, recombination, and repair	DNA replication, recombination, and repair	127.06	12	5	263.827	22	9
mll2701	adenine phosphoribosyltransferase	DNA replication, recombination, and repair	DNA replication, recombination, and repair	152.69	8	3	152.993	11	5
mll3895	Holliday branch migration protein; RuvB	DNA replication, recombination, and repair	DNA replication, recombination, and repair	118.401	8	4	181.249	16	7
mll4071	primosomal replication factor Y; primosomal protein N'	DNA replication, recombination, and repair	DNA replication, recombination, and repair				66.9908	7	3
mll5188	DNA gyrase subunit B	DNA replication, recombination, and repair	DNA replication, recombination, and repair	138.141	11	4	539.343	44	16
mll5328	DNA mismatch repair protein; MutS	DNA replication, recombination, and repair	DNA replication, recombination, and repair				115.003	11	8
mll5578	RecF protein	DNA replication, recombination, and repair	DNA replication, recombination, and repair				68.5199	2	2
mll5580	DNA polymerase III beta subunit	DNA replication, recombination, and repair	DNA replication, recombination, and repair	789.208	53	9	1646.56	128	14
mll6896	exodeoxyribonuclease VII large subunit	DNA replication, recombination, and repair	DNA replication, recombination, and repair				49.7509	4	3
mll8278	DNA mismatch repair protein; MutL	DNA replication, recombination, and repair	DNA replication, recombination, and repair	70.5992	5	3	141.039	15	9
mlr0030	recombination protein; RecA	DNA replication, recombination, and repair	DNA replication, recombination, and repair	199.236	17	6	368.814	39	9
mlr0157	adenine deaminase	DNA replication, recombination, and repair	DNA replication, recombination, and repair				119.857	8	5
mlr0839	DNA topoisomerase I	DNA replication, recombination, and repair	DNA replication, recombination, and repair				287.148	35	13
mlr0901	DNA topoisomerase	DNA replication, recombination, and repair	DNA replication, recombination, and repair				86.5641	11	5
mlr1096	exodeoxyribonuclease III	DNA replication, recombination, and repair	DNA replication, recombination, and repair	79.4584	3	2	150.358	12	7
mlr2526	methylated-DNA-protein-cystein methyltransferase	DNA replication, recombination, and repair	DNA replication, recombination, and repair	47.458	4	1	84.4628	5	3
mlr3180	O6-methylguanine-DNA methyltransferase	DNA replication, recombination, and repair	DNA replication, recombination, and repair				355.746	27	8
mlr3298	DNA polymerase I	DNA replication, recombination, and repair	DNA replication, recombination, and repair	96.0739	9	4	285.88	27	12
mlr5503	DNA polymerase III tau	DNA replication, recombination, and repair	DNA replication, recombination, and repair				62.2806	4	4
mlr5510	recombination protein; RecR	DNA replication, recombination, and repair	DNA replication, recombination, and repair				59.8284	6	2
mlr6925	DNA-3-methyladenine glycosylase I	DNA replication, recombination, and repair	DNA replication, recombination, and repair				64.7805	4	2
mlr8360	DNA topoisomerase IV subunit A	DNA replication, recombination, and repair	DNA replication, recombination, and repair				152.804	18	10
mlr9562	recombinase homolog	DNA replication, recombination, and repair	DNA replication, recombination, and repair	64.4221	10	2	62.6216	11	1
msr7470	exodeoxyribonuclease small subunit	DNA replication, recombination, and repair	DNA replication, recombination, and repair	149.44	9	2	357.216	30	4
mll0362	alanine dehydrogenase	Energy metabolism	Amino acids and amines				181.637	19	7
mll3979	proline racemase	Energy metabolism	Amino acids and amines				192.186	18	6
mll5809	succinic semialdehyde dehydrogenase	Energy metabolism	Amino acids and amines	317.682	21	9	120.396	9	4
mll6778	arginase	Energy metabolism	Amino acids and amines				1198.99	123	5
mll7302	similar to aminomethyltransferase	Energy metabolism	Amino acids and amines				106.485	6	4
mll8452	N-acetylglutamate semialdehyde dehydrogenase	Energy metabolism	Amino acids and amines	302.579	22	4	367.051	34	5
mll9089	alanine dehydrogenase	Energy metabolism	Amino acids and amines	1106.29	88	7
mlr0175	serine acetyltransferase	Energy metabolism	Amino acids and amines				59.9328	5	2
mlr0353	O-acetylserine(thiol)lyase	Energy metabolism	Amino acids and amines	271.195	19	6	332.134	31	7
mlr0552	3-hydroxyisobutyrate dehydrogenase	Energy metabolism	Amino acids and amines	77.7135	8	4	303.791	31	10
mlr1203	3-hydroxyisobutyrate dehydrogenase	Energy metabolism	Amino acids and amines				91.8709	8	5
mlr1280	dimethylglycine dehydrogenase precursor	Energy metabolism	Amino acids and amines				85.7471	6	3
mlr1689	3-hydroxyisobutyrate dehydrogenase	Energy metabolism	Amino acids and amines				98.6915	9	4
mlr5883	aspartate transaminase	Energy metabolism	Amino acids and amines	479.15	40	8
mlr5923	lysine; N6-hydroxylase	Energy metabolism	Amino acids and amines	169.228	15	8
mlr6810	proline racemase	Energy metabolism	Amino acids and amines				74.4545	5	3
mlr7320	aminomethyltransferase	Energy metabolism	Amino acids and amines				99.7458	12	5
mll2703	glycolate oxidase	Energy metabolism	Glycolate pathway				74.5422	5	3
mlr5413	phosphoglycolate phosphatase	Energy metabolism	Glycolate pathway	96.8812	8	2	90.8786	8	3
mlr6916	glycolate oxidase subunit; GlcD	Energy metabolism	Glycolate pathway				81.3774	4	3
mll2186	probable phosphoglycerate mutase	Energy metabolism	Glycolysis	50.0326	4	4
mll3819	pyruvate kinase	Energy metabolism	Glycolysis	257.07	21	9	287.829	26	12
mll5025	6-phosphofructokinase (EC 2.7.1.11)	Energy metabolism	Glycolysis	76.8872	6	4	170.785	19	7
mll5091	fructose-specific IIA component	Energy metabolism	Glycolysis	281.056	11	3	285.512	19	6
mll6516	glucose-6-phosphate 1-dehydrogenase	Energy metabolism	Glycolysis	90.981	5	2	108.131	10	4
mlr0378	enolase	Energy metabolism	Glycolysis	870.471	52	13	1376.76	123	18
mlr3750	glyceraldehyde-3-phosphate dehydrogenase	Energy metabolism	Glycolysis	698.662	64	16	1475.23	148	16
mlr3753	phosphoglycerate kinase	Energy metabolism	Glycolysis	175.885	15	4	288.937	36	7
mlr4207	glucose 6-phosphate dehydrogenase	Energy metabolism	Glycolysis	77.1731	4	2	142.393	12	7
mlr4225	glycerol-3-phosphate dehydrogenase	Energy metabolism	Glycolysis				41.3959	3	2
mlr4640	glucokinase	Energy metabolism	Glycolysis				78.8333	6	3
mlr4643	phosphoglycerate mutase	Energy metabolism	Glycolysis	455.228	43	7	722.613	67	10
mlr6130	L-threonine aldolase	Energy metabolism	Glycolysis	111.449	10	3
mlr7221	putative aldolase	Energy metabolism	Glycolysis				113.454	12	5
mll7273	fructose-bisphosphate aldolase	Energy metabolism	Other	143.91	10	5	341.507	25	10
mlr3546	putative glyoxalase II	Energy metabolism	Other	107.154	9	3	69.579	5	2
mlr3754	fructose-bisphosphate aldolase	Energy metabolism	Other	173.954	17	5	211.96	22	7
mll0526	ribose 5-phosphate isomerase	Energy metabolism	Pentose phosphate pathway	54.9958	4	2	55.85	4	2
mll3321	6-phosphogluconate dehydrogenase	Energy metabolism	Pentose phosphate pathway	260.739	25	9	385.926	42	10
mll6512	phosphogluconate dehydratase	Energy metabolism	Pentose phosphate pathway	223.78	18	3	107.338	9	4
mlr2685	ribose-phosphate pyrophosphokinase	Energy metabolism	Pentose phosphate pathway	186.392	14	4	375.913	30	7
mlr2994	2-keto-3-deoxy-6-phosphogluconate aldolase	Energy metabolism	Pentose phosphate pathway	169.3	17	6	252.497	31	7
mlr4206	6-phosphogluconate dehydrogenase	Energy metabolism	Pentose phosphate pathway	84.0198	5	2	341.69	24	6
msr7277	ribose-5-phosphate isomerase	Energy metabolism	Pentose phosphate pathway				233.129	22	2
mll2219	aldehyde dehydrogenase	Energy metabolism	Pyruvate and acetyl-CoA metabolism				61.625	5	3
mll2867	aldehyde dehydrogenase	Energy metabolism	Pyruvate and acetyl-CoA metabolism	266.407	21	6	1401.32	110	14
mll3436	phosphoenolpyruvate-protein phosphotransferase; PtsP	Energy metabolism	Pyruvate and acetyl-CoA metabolism				121.903	13	9
mll4183	acetate CoA-transferase, alpha subunit	Energy metabolism	Pyruvate and acetyl-CoA metabolism				81.607	5	3
mll4783	aldehyde dehydrogenase	Energy metabolism	Pyruvate and acetyl-CoA metabolism	180.629	14	6	269.775	23	11
mll7608	betaine aldehyde dehydrogenase	Energy metabolism	Pyruvate and acetyl-CoA metabolism				93.1362	7	3
mlr3049	NADP-dependent aldehyde dehydrogenase	Energy metabolism	Pyruvate and acetyl-CoA metabolism	382.06	31	9	47.9352	3	2
mlr4051	aldehyde dehydrogenase	Energy metabolism	Pyruvate and acetyl-CoA metabolism				82.1169	9	3
mlr5096	phosphoenolpyruvate carboxykinase	Energy metabolism	Pyruvate and acetyl-CoA metabolism	165.703	14	6	1558.8	139	12
mlr5236	aldehyde dehydrogenase	Energy metabolism	Pyruvate and acetyl-CoA metabolism	274.08	20	7	618.305	58	9
mlr5385	aldehyde dehydrogenase	Energy metabolism	Pyruvate and acetyl-CoA metabolism				73.1584	5	2
mlr5882	Phosphoenolpyruvate Mutase	Energy metabolism	Pyruvate and acetyl-CoA metabolism	2063.16	169	10
mlr6539	acetoacetyl-CoA synthetase	Energy metabolism	Pyruvate and acetyl-CoA metabolism	78.8746	7	1	58.9162	4	2
mlr9115	phosphoenolpyruvate phosphomutase	Energy metabolism	Pyruvate and acetyl-CoA metabolism	194.906	20	1
mll1632	beta-alanine-pyruvate transaminase	Energy metabolism	Pyruvate dehydrogenase	207.841	17	6	1070.35	112	11
mll2878	glutaryl Co-A dehydrogenase	Energy metabolism	Pyruvate dehydrogenase				445.243	35	9
mll3627	dihydrolipoamide acetyltransferase homoserine dehydrogenase	Energy metabolism	Pyruvate dehydrogenase	454.266	34	5
mll3969	pyruvate carboxylase	Energy metabolism	Pyruvate dehydrogenase	102.47	6	4	809.264	81	22
mll4470	dihydrolipoamide dehydrogenase	Energy metabolism	Pyruvate dehydrogenase				337.032	30	10
mll4471	dihydrolipoamide S-(2-methylpropanoyl)transferase	Energy metabolism	Pyruvate dehydrogenase				574.77	56	7
mll8309	4-hydroxyphenylpyruvate dioxygenase	Energy metabolism	Pyruvate dehydrogenase	143.007	13	6	2616.96	248	19
mlr0383	pyruvate dehydrogenase E1 alpha subunit	Energy metabolism	Pyruvate dehydrogenase	562.43	41	7	512.049	47	11
mlr0384	pyruvate dehydrogenase E1 beta subunit	Energy metabolism	Pyruvate dehydrogenase	690.646	47	12	1082.12	83	15
mlr0385	dihydrolipoamide acetyltransferase	Energy metabolism	Pyruvate dehydrogenase	637.017	47	7	651.946	51	12
mlr0388	dihydrolipoamide dehydrogenase	Energy metabolism	Pyruvate dehydrogenase	1010.65	61	11	1346.11	89	15
mll0792	thioredoxin reductase	Energy metabolism	Respiration				152.753	12	5
mll1048	cytochrome c	Energy metabolism	Respiration	145.258	6	3	213.344	21	6
mll1359	NADH-ubiquinone dehydrogenase chain 9	Energy metabolism	Respiration	59.0979	3	2	232.139	16	2
mll1362	NADH-ubiquinone dehydrogenase chain 3	Energy metabolism	Respiration	310.203	23	7	729.187	66	13
mll1364	NADH-ubiquinone dehydrogenase subunit	Energy metabolism	Respiration				222.407	11	1
mll1365	NADH-ubiquinone dehydrogenase chain F 1	Energy metabolism	Respiration	77.1837	8	5	266.893	25	10
mll1366	NADH-ubiquinone dehydrogenase chain E 1	Energy metabolism	Respiration	327.323	23	7	400.485	35	10
mll1367	NADH-ubiquinone dehydrogenase chain D 1	Energy metabolism	Respiration	242.836	15	8	243.669	26	9
mll1369	NADH-ubiquinone dehydrogenase chain C 1	Energy metabolism	Respiration	257.085	23	6	499.804	48	9
mll1371	NADH-ubiquinone dehydrogenase chain B 1	Energy metabolism	Respiration	154.698	14	4	271.082	26	4
mll2552	thioredoxin reductase	Energy metabolism	Respiration				531.105	33	5
mll2706	ubiquinol-cytochrome c reductase cytochrome b subunit	Energy metabolism	Respiration				45.4615	5	3
mll2707	ubiquinol-cytochrome c reductase iron-sulfur subunit	Energy metabolism	Respiration	205.723	16	4	336.582	28	4
mll4059	ATP synthase epsilon subunit (atp-9)	Energy metabolism	Respiration	290.837	19	4	729.551	77	6
mll4060	ATP synthase beta subunit	Energy metabolism	Respiration	3914.24	300	23	5924.39	498	26
mll4063	ATP synthase gamma subunit	Energy metabolism	Respiration	415.777	32	4	489.346	49	13
mll4065	ATP synthetase alpha	Energy metabolism	Respiration	2093.19	176	20	5690.63	516	22
mll4066	ATP synthetase delta	Energy metabolism	Respiration	377.273	26	5	909.231	67	7
mll5193	NADH dehydrogenase (ubiquinone) 1 alpha subcomplex	Energy metabolism	Respiration	123.716	8	3	293.069	21	5
mll5495	cytochrome c	Energy metabolism	Respiration	197.116	14	3	391.61	31	4
mlr1245	probable electron transfer protein	Energy metabolism	Respiration	210.658	10	3	308.709	13	5
mlr3487	electron transfer flavoprotein beta chain	Energy metabolism	Respiration	743.827	60	9	1228.92	111	11
mlr3488	electron transfer flavoprotein alpha-subunit	Energy metabolism	Respiration	549.785	49	9	2282.49	228	11
mlr5181	nicotinamide nucleotide transhydrogenase, subunit alpha1	Energy metabolism	Respiration	286.985	27	5	676.844	59	10
mlr5184	nicotinamide nucleotide transhydrogenase, subunit beta	Energy metabolism	Respiration				265.499	19	6
mlr6366	probable short-chain type dehydrogenase/reductase	Energy metabolism	Respiration	56.7822	3	3
mlr7413	FoF1 ATP synthase, subunit B	Energy metabolism	Respiration	223.375	14	2	698.039	49	4
mlr7415	Fo ATP synthase B chain	Energy metabolism	Respiration	102.643	7	2	186.056	12	3
mlr7490	cytochrome c oxidase subunit II	Energy metabolism	Respiration				276.819	26	5
mlr7495	cytochrome-c oxidase assembly protein	Energy metabolism	Respiration				59.8876	4	2
mlr7638	cytochrome c556	Energy metabolism	Respiration				51.1889	4	1
mlr7691	cytochrome C-type biogenesis protein; CycL	Energy metabolism	Respiration				75.0091	3	2
mlr8366	soluble pyridine nucleotide transhydrogenase	Energy metabolism	Respiration				43.58	2	2
mll0280	galactose 1-dehydrogenase	Energy metabolism	Sugars				129.184	15	5
mll0635	UDP-3-o-[3-hydroxymyristoyl] glucosamine n-acyltransferase	Energy metabolism	Sugars				115.319	11	4
mll0836	UDP-N-acetylglucosamine pyrophosphorylase	Energy metabolism	Sugars				136.011	14	4
mll1089	probable sugar hydrolase	Energy metabolism	Sugars	88.3045	6	2	244.312	16	4
mll1234	UDP-glucose 4-epimerase	Energy metabolism	Sugars				118.747	6	2
mll1500	glucose dehydrogenase	Energy metabolism	Sugars				132.845	8	3
mll1553	UDP-N-acetylmuramate-alanine ligase	Energy metabolism	Sugars				288.114	20	6
mll1554	UDP-N-acetylglucosamine; N-acetylmuramyl-(pentapeptide) pyrophosphoryl-undecaprenol N-acetylglucosamine transferase	Energy metabolism	Sugars				82.5637	6	2
mll1687	UDP-galactose 4-epimerase	Energy metabolism	Sugars				76.2258	7	4
mll3025	UTP-glucose-1-phosphate uridylyltransferase (EC 2.7.7.9)	Energy metabolism	Sugars	111.665	10	5	336.436	31	7
mll3536	imidazole acetol phosphate aminotransferase	Energy metabolism	Sugars	89.4778	6	3	205.801	17	5
mll4009	gamma-glutamyl phosphate reductase	Energy metabolism	Sugars				77.7422	10	5
mll4982	myo-inositol catabolism; IolC	Energy metabolism	Sugars				140.605	10	4
mll4991	myo-inositol dehydrogenase; IdhA	Energy metabolism	Sugars				185.256	19	8
mll5109	alpha-glucosidase	Energy metabolism	Sugars				288.922	19	7
mll6459	UDP-N-acetylglucosamine 1-carboxyvinyltransferase	Energy metabolism	Sugars				143.011	13	6
mll7251	UDP-N-acetylglucosamine 1-carboxyvinyltransferase	Energy metabolism	Sugars				88.8369	5	3
mll7580	fructokinase	Energy metabolism	Sugars				168.666	12	3
mll8482	similar to D-threo-aldose 1-dehydrogenase	Energy metabolism	Sugars	133.36	6	2	368.998	32	8
mlr0615	indole-3-glycerol phosphate synthase	Energy metabolism	Sugars	92.78	7	2	155.038	15	5
mlr3534	probable sugar kinase	Energy metabolism	Sugars				38.2433	3	1
mlr4209	similar to phosphate glucokinase	Energy metabolism	Sugars	93.4033	4	1	105.519	5	2
mlr4777	similar to glucose-fructose oxidoreductase	Energy metabolism	Sugars				54.9667	4	3
mlr5264	endo-1,3-1,4-beta-glycanase; ExoK	Energy metabolism	Sugars				43.6515	3	2
mlr5265	UDP-glucose dehydrogenase	Energy metabolism	Sugars	315.296	29	9	689.003	62	10
mlr5275	UTP-glucose-1-phosphate uridylyltransferase; ExoN	Energy metabolism	Sugars	191.881	15	6	914.044	72	13
mlr5411	glucose-6-phosphate isomerase	Energy metabolism	Sugars	341.443	28	8	631.106	55	10
mlr5697	UDP-galactose 4-epimerase	Energy metabolism	Sugars	414.257	40	9	621.267	65	11
mlr7474	1-D-deoxyxylulose 5-phosphate synthase	Energy metabolism	Sugars				69.554	5	2
mlr7532	pyruvate phosphate dikinase	Energy metabolism	Sugars	385.605	34	16	1458.6	141	23
mlr7549	nucleotide sugar epimerase	Energy metabolism	Sugars				73.671	4	1
mlr7551	dTDP-6-deoxy-D-glucose-3,5-epimerase	Energy metabolism	Sugars				195.754	17	2
mlr7607	phosphomannose isomerase	Energy metabolism	Sugars				87.7858	6	3
mll0036	NADP-dependent isocitrate dehydrogenase	Energy metabolism	TCA cycle	264.982	24	9	515.94	48	15
mll0610	triose-phosphate isomerase	Energy metabolism	TCA cycle	128.447	10	4	445.765	48	7
mll0818	NH3-dependent NAD synthetase	Energy metabolism	TCA cycle				152.592	17	8
mll1168	succinate-semialdehyde dehydrogenase	Energy metabolism	TCA cycle	1088.29	72	16	2770.38	213	21
mll1488	probable D-lactate dehydrogenase	Energy metabolism	TCA cycle	175.441	13	3	321.016	24	6
mll4260	succinate dehydrogenase iron-sulfur protein subunit	Energy metabolism	TCA cycle	141.437	10	2	305.232	30	8
mll4263	succinate dehydrogenase flavoprotein subunit	Energy metabolism	TCA cycle	276.971	27	9	668.913	62	12
mll4300	dihydrolipoamide succinyl transferase	Energy metabolism	TCA cycle	425.887	42	7	510.139	61	7
mll4303	succinyl-CoA synthetase alpha-subunit	Energy metabolism	TCA cycle	1778.79	170	14	1443.82	135	13
mll4306	succinyl-coA synthetase beta chain	Energy metabolism	TCA cycle	678.108	53	11	1599.62	146	17
mll4879	contains weak similarity to succinyl-CoA synthetase alpha subunit	Energy metabolism	TCA cycle				43.7355	3	2
mll5393	NAD-dependent formate dehydrogenase delta subunit	Energy metabolism	TCA cycle				42.3842	4	1
mll5396	NAD-dependent formate dehydrogenase alpha subunit	Energy metabolism	TCA cycle				64.6142	7	6
mll5397	NAD-dependent formate dehydrogenase beta subunit	Energy metabolism	TCA cycle				69.999	5	2
mll5398	NAD-dependent formate dehydrogenase gamma subunit	Energy metabolism	TCA cycle				96.4367	7	1
mll6909	L-lactate dehydrogenase	Energy metabolism	TCA cycle				151.641	8	3
mll8172	fumarate hydratase C	Energy metabolism	TCA cycle	292.999	24	7	589.535	40	9
mlr0629	citrate synthase	Energy metabolism	TCA cycle	267.015	22	8	631.595	52	11
mlr4335	aconitate hydratase	Energy metabolism	TCA cycle	1362.48	122	22	1249.67	110	22
mlr5329	NADP-dependent malic enzyme	Energy metabolism	TCA cycle	165.207	9	4	308.125	28	14
mlr7275	triose-phosphate isomerase	Energy metabolism	TCA cycle				86.685	4	2
mlr7709	electron transfer flavoprotein dehydrogenase	Energy metabolism	TCA cycle	201.541	17	10	520.036	38	13
mll0633	acyl-(acyl-carrier-protein)-UDP-N-acetylglucosamine O-acyltransferase	Fatty acid, phospholipid and sterol metabolism	Fatty acid, phospholipid and sterol metabolism				49.4551	5	2
mll0685	probable acyl-CoA dehydrogenase	Fatty acid, phospholipid and sterol metabolism	Fatty acid, phospholipid and sterol metabolism				225.782	20	6
mll0700	glycerol kinase	Fatty acid, phospholipid and sterol metabolism	Fatty acid, phospholipid and sterol metabolism				98.7469	11	7
mll0712	aromatic amino acid decarboxylase	Fatty acid, phospholipid and sterol metabolism	Fatty acid, phospholipid and sterol metabolism				117.016	6	3
mll2602	probable acyl-CoA hydrolase	Fatty acid, phospholipid and sterol metabolism	Fatty acid, phospholipid and sterol metabolism				128.32	9	2
mll2704	probable acid phosphatase	Fatty acid, phospholipid and sterol metabolism	Fatty acid, phospholipid and sterol metabolism	270.982	26	4
mll2882	6-aminohexanoate-dimer hydrolase	Fatty acid, phospholipid and sterol metabolism	Fatty acid, phospholipid and sterol metabolism	100.776	6	4	143.731	12	5
mll3094	acyl-CoA dehydrogenase	Fatty acid, phospholipid and sterol metabolism	Fatty acid, phospholipid and sterol metabolism				107.617	12	3
mll3992	D-amino acid dehydrogenase, small subunit	Fatty acid, phospholipid and sterol metabolism	Fatty acid, phospholipid and sterol metabolism				174.753	14	5
mll4180	beta-ketoadipyl CoA thiolase	Fatty acid, phospholipid and sterol metabolism	Fatty acid, phospholipid and sterol metabolism				129.979	13	7
mll4181	acetoacetyl-CoA transferase b subunit	Fatty acid, phospholipid and sterol metabolism	Fatty acid, phospholipid and sterol metabolism				59.2695	3	3
mll4250	acyl-CoA thioesterase II	Fatty acid, phospholipid and sterol metabolism	Fatty acid, phospholipid and sterol metabolism	62.254	4	2	118.714	5	2
mll4753	phospholipid N-methyltransferase	Fatty acid, phospholipid and sterol metabolism	Fatty acid, phospholipid and sterol metabolism				164.725	18	6
mll5088	S-adenosyl L-homocystein hydrolase	Fatty acid, phospholipid and sterol metabolism	Fatty acid, phospholipid and sterol metabolism	7769.74	562	17	3970.01	313	21
mll5128	similar to glutaryl 7-ACA acylase	Fatty acid, phospholipid and sterol metabolism	Fatty acid, phospholipid and sterol metabolism				77.9283	7	3
mll5415	long-chain-fatty-acid-CoA-ligase	Fatty acid, phospholipid and sterol metabolism	Fatty acid, phospholipid and sterol metabolism				185.398	10	4
mll5430	acyl-CoA dehydrogenase	Fatty acid, phospholipid and sterol metabolism	Fatty acid, phospholipid and sterol metabolism				100.139	8	3
mll5565	enoyl-[acyl-carrier-protein] reductase	Fatty acid, phospholipid and sterol metabolism	Fatty acid, phospholipid and sterol metabolism	59.0248	3	1	94.8156	9	3
mll5566	beta-ketoacyl-ACP synthase I	Fatty acid, phospholipid and sterol metabolism	Fatty acid, phospholipid and sterol metabolism	190.043	14	4	190.019	15	5
mll5569	3-hydroxydecanoyl-[acyl carrier protein] dehydrase	Fatty acid, phospholipid and sterol metabolism	Fatty acid, phospholipid and sterol metabolism	61.9043	5	3	67.9417	5	3
mll5584	enoyl CoA hydratase	Fatty acid, phospholipid and sterol metabolism	Fatty acid, phospholipid and sterol metabolism	104.703	6	2	102.838	12	5
mll5695	5-aminolevulinic acid synthase	Fatty acid, phospholipid and sterol metabolism	Fatty acid, phospholipid and sterol metabolism				63.5441	6	5
mll5917	acetoacetate decarboxylase	Fatty acid, phospholipid and sterol metabolism	Fatty acid, phospholipid and sterol metabolism	264.709	17	6
mll6012	acetyl/propionyl CoA carboxylase, beta subunit	Fatty acid, phospholipid and sterol metabolism	Fatty acid, phospholipid and sterol metabolism				209.297	11	2
mll7658	N-carbamyl-L-amino acid amidohydrolase	Fatty acid, phospholipid and sterol metabolism	Fatty acid, phospholipid and sterol metabolism				56.6589	5	1
mll7731	acetyl/propionyl CoA carboxylase, beta subunit	Fatty acid, phospholipid and sterol metabolism	Fatty acid, phospholipid and sterol metabolism				339.346	22	7
mll7842	cyclopropane-fatty-acyl-phospholipid synthase	Fatty acid, phospholipid and sterol metabolism	Fatty acid, phospholipid and sterol metabolism				179.688	14	5
mll8390	delta-aminolevulinic acid dehydratase	Fatty acid, phospholipid and sterol metabolism	Fatty acid, phospholipid and sterol metabolism	108.899	6	3	494.718	50	8
mll9204	2-amino-3-ketobutyrate CoA ligase; glycine acetyltransferase	Fatty acid, phospholipid and sterol metabolism	Fatty acid, phospholipid and sterol metabolism				128.573	14	7
mlr0073	2,4-dihydroxyhept-2-ene-1,7-dioic acid aldolase	Fatty acid, phospholipid and sterol metabolism	Fatty acid, phospholipid and sterol metabolism				266.807	30	5
mlr0392	lipoic acid synthetase	Fatty acid, phospholipid and sterol metabolism	Fatty acid, phospholipid and sterol metabolism	78.9667	4	2
mlr0619	probable acid-CoA ligase	Fatty acid, phospholipid and sterol metabolism	Fatty acid, phospholipid and sterol metabolism				85.4312	4	2
mlr1174	acyl carrier protein	Fatty acid, phospholipid and sterol metabolism	Fatty acid, phospholipid and sterol metabolism	74.3444	5	1	53.039	2	2
mlr1176	3-oxoacyl-acyl carrier protein synthase II	Fatty acid, phospholipid and sterol metabolism	Fatty acid, phospholipid and sterol metabolism	118.881	9	3	221.114	19	6
mlr1177	3-oxoacyl-acyl carrier protein synthase II	Fatty acid, phospholipid and sterol metabolism	Fatty acid, phospholipid and sterol metabolism	78.0698	4	1	204.245	19	4
mlr1201	acyl-CoA dehydrogenase	Fatty acid, phospholipid and sterol metabolism	Fatty acid, phospholipid and sterol metabolism	98.2763	7	3	268.779	19	6
mlr2399	acetoacetate decarboxylase	Fatty acid, phospholipid and sterol metabolism	Fatty acid, phospholipid and sterol metabolism	148.035	8	2
mlr2803	3-hydroxyacyl-CoA dehydrogenase type II	Fatty acid, phospholipid and sterol metabolism	Fatty acid, phospholipid and sterol metabolism				102.723	7	4
mlr3047	Acetyl-CoA:acetoacetyl-CoA transferase a subunit (EC 2.8.3.-)	Fatty acid, phospholipid and sterol metabolism	Fatty acid, phospholipid and sterol metabolism	99.1132	9	4	119.633	8	3
mlr3048	3-hydroxybutyryl-CoA dehydratase	Fatty acid, phospholipid and sterol metabolism	Fatty acid, phospholipid and sterol metabolism	137.183	12	2
mlr3096	short chain dehydrogenase/reductase family	Fatty acid, phospholipid and sterol metabolism	Fatty acid, phospholipid and sterol metabolism				145.257	6	3
mlr3583	hippurate hydrolase	Fatty acid, phospholipid and sterol metabolism	Fatty acid, phospholipid and sterol metabolism	236.023	21	6	141.661	14	4
mlr3847	beta-ketothiolase; acetoacetyl-CoA thiolase	Fatty acid, phospholipid and sterol metabolism	Fatty acid, phospholipid and sterol metabolism	1095.91	92	7	1052.06	95	7
mlr4741	short chain dehydrogenase/reductase	Fatty acid, phospholipid and sterol metabolism	Fatty acid, phospholipid and sterol metabolism				86.5645	5	3
mlr4763	malonyl CoA synthetase	Fatty acid, phospholipid and sterol metabolism	Fatty acid, phospholipid and sterol metabolism				82.0288	6	3
mlr4825	6-aminohexanoate-cyclic-dimer hydrolase (EC 3.5.2.12)	Fatty acid, phospholipid and sterol metabolism	Fatty acid, phospholipid and sterol metabolism				57.2234	4	2
mlr5041	3-hydroxyacyl-CoA-dehydrogenase (EC 1.1.1.-)	Fatty acid, phospholipid and sterol metabolism	Fatty acid, phospholipid and sterol metabolism				158.972	14	6
mlr5042	acyl-CoA dehydrogenase (EC 1.3.99.3)	Fatty acid, phospholipid and sterol metabolism	Fatty acid, phospholipid and sterol metabolism				102.565	10	6
mlr5044	enoyl-CoA hydratase (EC 4.2.1.17)	Fatty acid, phospholipid and sterol metabolism	Fatty acid, phospholipid and sterol metabolism				47.3103	4	2
mlr5207	acetohydroxy acid synthase	Fatty acid, phospholipid and sterol metabolism	Fatty acid, phospholipid and sterol metabolism				121.402	11	4
mlr5497	3-deoxy-manno-octulosonate cytidylyltransferase	Fatty acid, phospholipid and sterol metabolism	Fatty acid, phospholipid and sterol metabolism	53.2733	3	2	57.4629	3	3
mlr5624	probable acyl-CoA dehydrogenase	Fatty acid, phospholipid and sterol metabolism	Fatty acid, phospholipid and sterol metabolism	145.409	9	3	378.901	27	8
mlr5626	acyl-CoA dehydrogenase	Fatty acid, phospholipid and sterol metabolism	Fatty acid, phospholipid and sterol metabolism				103.214	12	4
mlr5628	probable acyl-CoA thiolase	Fatty acid, phospholipid and sterol metabolism	Fatty acid, phospholipid and sterol metabolism	304.278	18	4	1342.44	85	7
mlr5629	probable 3-hydroxyacyl-CoA dehydrogenase	Fatty acid, phospholipid and sterol metabolism	Fatty acid, phospholipid and sterol metabolism	91.9133	3	3	554.531	52	12
mlr6793	3-hydroxybutyryl-coA dehydrogenase	Fatty acid, phospholipid and sterol metabolism	Fatty acid, phospholipid and sterol metabolism				124.15	14	3
mlr6807	3-oxoacyl-(acyl-carrier protein) reductase	Fatty acid, phospholipid and sterol metabolism	Fatty acid, phospholipid and sterol metabolism				250.416	17	4
mlr6866	mannonate hydrolase	Fatty acid, phospholipid and sterol metabolism	Fatty acid, phospholipid and sterol metabolism				43.5307	5	2
mlr6932	long chain fatty acid acyl-CoA ligase	Fatty acid, phospholipid and sterol metabolism	Fatty acid, phospholipid and sterol metabolism				65.9152	6	3
mlr7452	probable acyl-CoA dehydrogenase	Fatty acid, phospholipid and sterol metabolism	Fatty acid, phospholipid and sterol metabolism				73.3381	7	4
mlr7453	probable enoyl-CoA hydratase	Fatty acid, phospholipid and sterol metabolism	Fatty acid, phospholipid and sterol metabolism				63.3861	3	2
mlr7458	enoyl-acyl carrier protein reductase	Fatty acid, phospholipid and sterol metabolism	Fatty acid, phospholipid and sterol metabolism	392.642	36	6	578.188	59	7
mlr7614	3-ketoacyl-CoA thiolase	Fatty acid, phospholipid and sterol metabolism	Fatty acid, phospholipid and sterol metabolism	289.113	25	3	944.577	91	11
mlr7761	acyl carrier protein synthase; AcpS	Fatty acid, phospholipid and sterol metabolism	Fatty acid, phospholipid and sterol metabolism	53.8875	4	2	129.61	8	2
mlr7849	malonyl CoA-acyl carrier protein transacylase	Fatty acid, phospholipid and sterol metabolism	Fatty acid, phospholipid and sterol metabolism				199.903	23	6
mlr7852	3-oxoacyl-acyl carrier protein synthase II	Fatty acid, phospholipid and sterol metabolism	Fatty acid, phospholipid and sterol metabolism	155.78	12	5	787.328	68	13
mlr7938	N-carbamyl-L-amino acid amidohydrolase	Fatty acid, phospholipid and sterol metabolism	Fatty acid, phospholipid and sterol metabolism	54.9496	3	2
mlr8297	2-amino-3-ketobutyrate CoA ligase	Fatty acid, phospholipid and sterol metabolism	Fatty acid, phospholipid and sterol metabolism				136.759	16	9
mlr8319	imidazolone-5-propionate hydrolase; HutI	Fatty acid, phospholipid and sterol metabolism	Fatty acid, phospholipid and sterol metabolism				87.1805	11	4
mlr8423	fatty acid/phospholipid synthesis protein	Fatty acid, phospholipid and sterol metabolism	Fatty acid, phospholipid and sterol metabolism	49.1195	4	1	116.788	8	3
mlr8424	3-oxoacyl-(acyl-carrier-protein) synthase III	Fatty acid, phospholipid and sterol metabolism	Fatty acid, phospholipid and sterol metabolism	118.247	9	3	125.043	8	3
msr7851	acyl carrier protein	Fatty acid, phospholipid and sterol metabolism	Fatty acid, phospholipid and sterol metabolism	481.401	36	2	635.799	57	2
mll0014	hypothetical protein	Hypothetical1	Conserved hypothetical protein	111.358	8	3	251.437	21	5
mll0028	hypothetical protein	Hypothetical1	Conserved hypothetical protein	101.918	8	4	176.564	15	5
mll0053	hypothetical protein	Hypothetical1	Conserved hypothetical protein	433.293	38	5	1683.23	141	6
mll0081	hypothetical protein	Hypothetical1	Conserved hypothetical protein				143.261	10	4
mll0095	hypothetical protein	Hypothetical1	Conserved hypothetical protein				44.925	2	2
mll0142	hypothetical protein	Hypothetical1	Conserved hypothetical protein	111.227	10	2	116.983	10	3
mll0144	hypothetical protein	Hypothetical1	Conserved hypothetical protein	84.6088	6	4	68.9801	7	5
mll0209	hypothetical protein	Hypothetical1	Conserved hypothetical protein	95.0002	6	2	165.69	16	6
mll0404	hypothetical protein	Hypothetical1	Conserved hypothetical protein	98.1833	5	3	78.3121	6	3
mll0501	hypothetical protein	Hypothetical1	Conserved hypothetical protein	490.764	39	12	1931.57	146	14
mll0540	hypothetical protein	Hypothetical1	Conserved hypothetical protein				65.5617	5	1
mll0599	hypothetical protein	Hypothetical1	Conserved hypothetical protein				130.539	9	5
mll0608	hypothetical protein	Hypothetical1	Conserved hypothetical protein				53.4646	4	2
mll0638	hypothetical protein	Hypothetical1	Conserved hypothetical protein				83.6893	4	2
mll0664	hypothetical protein	Hypothetical1	Conserved hypothetical protein				303.71	29	2
mll0680	hypothetical protein	Hypothetical1	Conserved hypothetical protein				51.2633	3	1
mll0713	hypothetical protein	Hypothetical1	Conserved hypothetical protein				65.2562	6	2
mll0716	hypothetical protein	Hypothetical1	Conserved hypothetical protein				131.339	10	4
mll0717	hypothetical protein	Hypothetical1	Conserved hypothetical protein	74.5474	6	4	282.631	26	10
mll0741	hypothetical protein	Hypothetical1	Conserved hypothetical protein				117.929	5	1
mll0798	hypothetical protein	Hypothetical1	Conserved hypothetical protein				119.994	5	1
mll0911	hypothetical protein	Hypothetical1	Conserved hypothetical protein	55.2222	5	1	92.075	11	2
mll0920	hypothetical protein	Hypothetical1	Conserved hypothetical protein				229.614	17	4
mll0929	hypothetical protein	Hypothetical1	Conserved hypothetical protein	362.481	24	6	919.46	81	9
mll1033	hypothetical protein	Hypothetical1	Conserved hypothetical protein	69.8661	4	4	92.0227	4	4
mll1090	hypothetical protein	Hypothetical1	Conserved hypothetical protein				125.827	8	1
mll1146	hypothetical protein	Hypothetical1	Conserved hypothetical protein				73.305	4	3
mll1222	hypothetical protein	Hypothetical1	Conserved hypothetical protein				69.4397	4	2
mll1230	hypothetical protein	Hypothetical1	Conserved hypothetical protein				327.093	29	8
mll1256	hypothetical protein	Hypothetical1	Conserved hypothetical protein	64.6945	6	2	40.78	3	2
mll1289	hypothetical protein	Hypothetical1	Conserved hypothetical protein	150.34	11	6	202.507	18	6
mll1346	hypothetical protein	Hypothetical1	Conserved hypothetical protein	71.323	5	2	187.225	14	3
mll1350	hypothetical protein	Hypothetical1	Conserved hypothetical protein	132.471	10	4	279.931	23	8
mll1393	hypothetical protein	Hypothetical1	Conserved hypothetical protein				99.2964	11	5
mll1421	hypothetical protein	Hypothetical1	Conserved hypothetical protein				52.2632	5	3
mll1482	hypothetical protein	Hypothetical1	Conserved hypothetical protein				78.5435	5	2
mll1531	hypothetical protein	Hypothetical1	Conserved hypothetical protein	74.3285	5	2	83.5394	7	3
mll1543	hypothetical protein	Hypothetical1	Conserved hypothetical protein				74.5588	6	4
mll1565	hypothetical protein	Hypothetical1	Conserved hypothetical protein	109.103	7	3	205.787	8	2
mll1589	hypothetical protein	Hypothetical1	Conserved hypothetical protein	383.525	39	6	128.197	15	6
mll1607	hypothetical protein	Hypothetical1	Conserved hypothetical protein	265.252	15	2	331.383	19	2
mll1621	hypothetical protein	Hypothetical1	Conserved hypothetical protein	91.9418	7	3	1049.61	104	11
mll1641	hypothetical protein	Hypothetical1	Conserved hypothetical protein				102.323	11	2
mll1661	hypothetical protein	Hypothetical1	Conserved hypothetical protein				105.583	9	6
mll1989	hypothetical protein	Hypothetical1	Conserved hypothetical protein				56.1369	7	1
mll2072	hypothetical protein	Hypothetical1	Conserved hypothetical protein				46.1103	3	2
mll2320	hypothetical protein	Hypothetical1	Conserved hypothetical protein				159.097	12	4
mll2322	hypothetical protein	Hypothetical1	Conserved hypothetical protein	55.2001	3	2	555.995	43	8
mll2368	hypothetical protein	Hypothetical1	Conserved hypothetical protein				51.3467	4	1
mll2411	hypothetical protein	Hypothetical1	Conserved hypothetical protein				78.7717	6	3
mll2413	hypothetical protein	Hypothetical1	Conserved hypothetical protein	81.657	6	3	222.086	26	7
mll2487	hypothetical protein	Hypothetical1	Conserved hypothetical protein				141.483	24	5
mll2493	hypothetical protein	Hypothetical1	Conserved hypothetical protein				129.149	10	3
mll2499	hypothetical protein	Hypothetical1	Conserved hypothetical protein				117.965	6	4
mll2616	hypothetical protein	Hypothetical1	Conserved hypothetical protein				72.6718	4	1
mll2645	hypothetical protein	Hypothetical1	Conserved hypothetical protein	74.2373	5	2	176.081	18	8
mll2728	hypothetical protein	Hypothetical1	Conserved hypothetical protein				117.953	11	4
mll2772	hypothetical protein	Hypothetical1	Conserved hypothetical protein	62.061	2	2	193.487	15	4
mll2799	hypothetical protein	Hypothetical1	Conserved hypothetical protein				36.181	2	2
mll2871	hypothetical protein	Hypothetical1	Conserved hypothetical protein				138.24	13	3
mll2877	hypothetical protein	Hypothetical1	Conserved hypothetical protein				60.6121	7	4
mll2891	hypothetical protein	Hypothetical1	Conserved hypothetical protein				70.5752	5	2
mll2981	hypothetical protein	Hypothetical1	Conserved hypothetical protein				79.2579	10	3
mll2986	hypothetical protein	Hypothetical1	Conserved hypothetical protein				425.842	32	5
mll2991	hypothetical protein	Hypothetical1	Conserved hypothetical protein	477.703	35	6	1241.07	105	9
mll2999	hypothetical protein	Hypothetical1	Conserved hypothetical protein				78.2906	4	3
mll3023	hypothetical protein	Hypothetical1	Conserved hypothetical protein	66.0641	5	1	58.2909	6	2
mll3044	hypothetical protein	Hypothetical1	Conserved hypothetical protein	80.0869	5	2
mll3105	hypothetical protein	Hypothetical1	Conserved hypothetical protein	69.0179	3	2	226.005	18	4
mll3198	hypothetical protein	Hypothetical1	Conserved hypothetical protein	135.13	9	2	101.214	5	3
mll3227	hypothetical protein	Hypothetical1	Conserved hypothetical protein	256.643	23	3	207.485	22	3
mll3296	hypothetical protein	Hypothetical1	Conserved hypothetical protein				379.403	34	7
mll3297	hypothetical protein	Hypothetical1	Conserved hypothetical protein	88.8575	5	3	347.907	37	10
mll3309	hypothetical protein	Hypothetical1	Conserved hypothetical protein	262.031	26	6	565.256	49	12
mll3311	hypothetical protein	Hypothetical1	Conserved hypothetical protein				122.73	10	3
mll3324	hypothetical protein	Hypothetical1	Conserved hypothetical protein	98.4082	7	2	283.996	29	2
mll3326	hypothetical protein	Hypothetical1	Conserved hypothetical protein				306.234	35	2
mll3361	hypothetical protein	Hypothetical1	Conserved hypothetical protein	186.137	11	4	650.976	38	10
mll3362	hypothetical protein	Hypothetical1	Conserved hypothetical protein				122.382	11	6
mll3372	hypothetical protein	Hypothetical1	Conserved hypothetical protein				92.9311	5	2
mll3416	hypothetical protein	Hypothetical1	Conserved hypothetical protein	50.4167	3	1	120.263	11	3
mll3428	hypothetical protein	Hypothetical1	Conserved hypothetical protein				45.1721	2	2
mll3509	hypothetical protein	Hypothetical1	Conserved hypothetical protein				40.1233	4	2
mll3531	hypothetical protein	Hypothetical1	Conserved hypothetical protein	224.48	19	4	112.833	7	3
mll3746	hypothetical protein	Hypothetical1	Conserved hypothetical protein	58.2929	4	2	290.014	25	3
mll3765	hypothetical protein	Hypothetical1	Conserved hypothetical protein	144.261	9	4	389.305	35	7
mll3821	hypothetical protein	Hypothetical1	Conserved hypothetical protein	120.706	7	2	253.618	24	4
mll3840	hypothetical protein	Hypothetical1	Conserved hypothetical protein	149.495	12	3	49.32	3	2
mll3846	hypothetical protein	Hypothetical1	Conserved hypothetical protein	115.79	8	2	247.902	20	5
mll3863	hypothetical protein	Hypothetical1	Conserved hypothetical protein				61.953	4	3
mll3892	hypothetical protein	Hypothetical1	Conserved hypothetical protein				129.544	8	2
mll3945	hypothetical protein	Hypothetical1	Conserved hypothetical protein				310.317	23	4
mll3968	hypothetical protein	Hypothetical1	Conserved hypothetical protein	251.226	17	1	1330.71	111	1
mll3999	hypothetical protein	Hypothetical1	Conserved hypothetical protein				40.2967	3	2
mll4104	hypothetical protein	Hypothetical1	Conserved hypothetical protein	363.046	32	13	950.898	91	31
mll4130	hypothetical protein	Hypothetical1	Conserved hypothetical protein	76.3264	5	4	629.758	56	10
mll4178	hypothetical protein	Hypothetical1	Conserved hypothetical protein	121.126	9	2	446.648	42	8
mll4256	hypothetical protein	Hypothetical1	Conserved hypothetical protein				177.923	16	5
mll4416	hypothetical protein	Hypothetical1	Conserved hypothetical protein	120.736	17	3
mll4433	hypothetical protein	Hypothetical1	Conserved hypothetical protein				68.2724	8	2
mll4608	YcfI, putative structural proteins	Hypothetical1	Conserved hypothetical protein	58.1267	2	2
mll4769	hypothetical protein	Hypothetical1	Conserved hypothetical protein				242.687	17	3
mll4832	hypothetical protein	Hypothetical1	Conserved hypothetical protein				74.8056	7	1
mll4842	hypothetical protein	Hypothetical1	Conserved hypothetical protein	103.795	5	2	196.368	16	4
mll4877	hypothetical protein	Hypothetical1	Conserved hypothetical protein	93.2102	6	2	53.1	6	2
mll4933	hypothetical protein	Hypothetical1	Conserved hypothetical protein				175.076	9	2
mll4983	hypothetical protein	Hypothetical1	Conserved hypothetical protein				66.5546	6	2
mll5046	hypothetical protein	Hypothetical1	Conserved hypothetical protein	44.1666	2	2	55.2196	4	4
mll5047	hypothetical protein	Hypothetical1	Conserved hypothetical protein	306.579	27	8	612.964	53	12
mll5080	hypothetical protein	Hypothetical1	Conserved hypothetical protein				57.0781	5	2
mll5085	hypothetical protein	Hypothetical1	Conserved hypothetical protein				79.8963	3	2
mll5129	hypothetical protein	Hypothetical1	Conserved hypothetical protein				141.143	7	2
mll5131	hypothetical protein	Hypothetical1	Conserved hypothetical protein				154.064	11	2
mll5132	hypothetical protein	Hypothetical1	Conserved hypothetical protein				228.864	21	8
mll5156	hypothetical protein	Hypothetical1	Conserved hypothetical protein	91.4845	8	5	648.085	64	9
mll5165	hypothetical protein	Hypothetical1	Conserved hypothetical protein				109.029	9	3
mll5304	hypothetical protein	Hypothetical1	Conserved hypothetical protein				113.364	8	1
mll5315	hypothetical protein	Hypothetical1	Conserved hypothetical protein	97.689	7	3	469.013	50	6
mll5316	hypothetical protein	Hypothetical1	Conserved hypothetical protein	169.635	13	2	383.944	29	4
mll5335	hypothetical protein	Hypothetical1	Conserved hypothetical protein	673.571	48	6
mll5340	hypothetical protein	Hypothetical1	Conserved hypothetical protein				90.6089	13	4
mll5403	hypothetical protein	Hypothetical1	Conserved hypothetical protein				205.311	24	6
mll5500	hypothetical protein	Hypothetical1	Conserved hypothetical protein				79.7591	7	3
mll5655	hypothetical protein	Hypothetical1	Conserved hypothetical protein				97.6569	8	4
mll5838	hypothetical protein	Hypothetical1	Conserved hypothetical protein	137.267	11	6
mll5853	hypothetical protein	Hypothetical1	Conserved hypothetical protein	536.367	51	8
mll5942	hypothetical protein	Hypothetical1	Conserved hypothetical protein	347.128	34	1
mll6455	hypothetical protein	Hypothetical1	Conserved hypothetical protein				70.2933	2	2
mll6611	hypothetical protein	Hypothetical1	Conserved hypothetical protein	88.3344	5	1
mll7147	hypothetical protein	Hypothetical1	Conserved hypothetical protein				126.014	12	3
mll7369	hypothetical protein	Hypothetical1	Conserved hypothetical protein	209.763	15	5	394.73	37	9
mll7488	hypothetical protein	Hypothetical1	Conserved hypothetical protein	80.8131	8	2	178.851	20	4
mll7534	hypothetical protein	Hypothetical1	Conserved hypothetical protein	38.6368	2	2	120.786	15	2
mll7632	hypothetical protein	Hypothetical1	Conserved hypothetical protein				166.41	13	3
mll7646	hypothetical protein	Hypothetical1	Conserved hypothetical protein				73.0967	4	1
mll7663	hypothetical protein	Hypothetical1	Conserved hypothetical protein				49.2886	4	1
mll7670	hypothetical protein	Hypothetical1	Conserved hypothetical protein				114.527	7	2
mll7752	hypothetical protein	Hypothetical1	Conserved hypothetical protein	125.209	9	4	198.154	20	6
mll7812	hypothetical protein	Hypothetical1	Conserved hypothetical protein	50.9833	2	2	108.498	14	4
mll8263	hypothetical protein	Hypothetical1	Conserved hypothetical protein				96.5699	11	4
mll8364	hypothetical protein	Hypothetical1	Conserved hypothetical protein				62.6509	4	3
mll8388	hypothetical protein	Hypothetical1	Conserved hypothetical protein	108.291	9	1	233.969	21	2
mll9228	hypothetical protein	Hypothetical1	Conserved hypothetical protein	425.842	30	1
mll9638	hypothetical protein	Hypothetical1	Conserved hypothetical protein	260.133	19	7	752.19	56	12
mll9651	hypothetical protein	Hypothetical1	Conserved hypothetical protein				94.0231	6	3
mlr0020	hypothetical protein	Hypothetical1	Conserved hypothetical protein				74.3547	5	2
mlr0023	hypothetical protein	Hypothetical1	Conserved hypothetical protein				98.3506	8	1
mlr0071	hypothetical protein	Hypothetical1	Conserved hypothetical protein	508.896	46	4	2115.6	214	9
mlr0078	hypothetical protein	Hypothetical1	Conserved hypothetical protein				128.756	12	5
mlr0088	hypothetical protein	Hypothetical1	Conserved hypothetical protein				119.554	11	4
mlr0091	hypothetical protein	Hypothetical1	Conserved hypothetical protein				74.38	6	2
mlr0093	hypothetical protein	Hypothetical1	Conserved hypothetical protein				72.9647	5	3
mlr0132	hypothetical protein	Hypothetical1	Conserved hypothetical protein				41.0097	4	2
mlr0150	hypothetical protein	Hypothetical1	Conserved hypothetical protein	50.3799	4	2	85.1591	6	2
mlr0188	hypothetical protein	Hypothetical1	Conserved hypothetical protein				127.325	7	3
mlr0198	hypothetical protein	Hypothetical1	Conserved hypothetical protein	63.9229	5	3	160.994	16	3
mlr0220	hypothetical protein	Hypothetical1	Conserved hypothetical protein	233.606	12	3	665.849	45	8
mlr0267	hypothetical protein	Hypothetical1	Conserved hypothetical protein				92.3052	10	3
mlr0329	hypothetical protein	Hypothetical1	Conserved hypothetical protein				134.64	12	5
mlr0411	hypothetical protein	Hypothetical1	Conserved hypothetical protein				53.3533	3	1
mlr0414	hypothetical protein	Hypothetical1	Conserved hypothetical protein	79.1902	6	2	106.924	12	4
mlr0499	hypothetical protein	Hypothetical1	Conserved hypothetical protein				40.28	3	3
mlr0658	hypothetical protein	Hypothetical1	Conserved hypothetical protein				39.5898	3	2
mlr0661	hypothetical protein	Hypothetical1	Conserved hypothetical protein				63.5968	3	2
mlr0752	hypothetical protein	Hypothetical1	Conserved hypothetical protein				269.455	33	7
mlr0775	hypothetical protein	Hypothetical1	Conserved hypothetical protein				131.698	15	5
mlr0842	hypothetical protein	Hypothetical1	Conserved hypothetical protein				51.1008	4	1
mlr0874	hypothetical protein	Hypothetical1	Conserved hypothetical protein				297.999	18	3
mlr0925	hypothetical protein	Hypothetical1	Conserved hypothetical protein				180.843	22	4
mlr1073	hypothetical protein	Hypothetical1	Conserved hypothetical protein	54.7149	6	3	84.7533	9	3
mlr1120	hypothetical protein	Hypothetical1	Conserved hypothetical protein	101.834	10	3	126.476	10	3
mlr1171	hypothetical protein	Hypothetical1	Conserved hypothetical protein				55.0996	5	1
mlr1212	hypothetical protein	Hypothetical1	Conserved hypothetical protein				67.2244	4	3
mlr1281	hypothetical protein	Hypothetical1	Conserved hypothetical protein				99.975	5	2
mlr1297	hypothetical protein	Hypothetical1	Conserved hypothetical protein				161.721	12	3
mlr1298	hypothetical protein	Hypothetical1	Conserved hypothetical protein				37.0003	4	2
mlr1315	hypothetical protein	Hypothetical1	Conserved hypothetical protein				51.6014	6	1
mlr1435	hypothetical protein	Hypothetical1	Conserved hypothetical protein				56.4783	4	3
mlr1445	hypothetical protein	Hypothetical1	Conserved hypothetical protein				45.8134	4	2
mlr1474	hypothetical protein	Hypothetical1	Conserved hypothetical protein				155.089	14	4
mlr1483	hypothetical protein	Hypothetical1	Conserved hypothetical protein	77.7467	5	1	147.537	14	6
mlr1614	hypothetical protein	Hypothetical1	Conserved hypothetical protein	202.197	14	4	96.1857	6	2
mlr1663	hypothetical protein	Hypothetical1	Conserved hypothetical protein	149.26	10	6	635.55	54	19
mlr1674	hypothetical protein	Hypothetical1	Conserved hypothetical protein				63.7974	6	3
mlr1887	hypothetical protein	Hypothetical1	Conserved hypothetical protein				65.4186	3	2
mlr2052	hypothetical protein	Hypothetical1	Conserved hypothetical protein				84.4526	10	5
mlr2095	hypothetical protein	Hypothetical1	Conserved hypothetical protein				53.5345	5	3
mlr2338	hypothetical protein	Hypothetical1	Conserved hypothetical protein				109.083	14	10
mlr2408	hypothetical protein	Hypothetical1	Conserved hypothetical protein	271.089	24	4	1194.16	87	4
mlr2503	hypothetical protein	Hypothetical1	Conserved hypothetical protein	81.9633	5	1	235.363	26	4
mlr2581	hypothetical protein	Hypothetical1	Conserved hypothetical protein				61.9961	4	2
mlr2640	hypothetical protein	Hypothetical1	Conserved hypothetical protein				109.411	6	3
mlr2698	hypothetical protein	Hypothetical1	Conserved hypothetical protein				75.0072	4	2
mlr2699	hypothetical protein	Hypothetical1	Conserved hypothetical protein				111.745	5	2
mlr2761	hypothetical protein	Hypothetical1	Conserved hypothetical protein				88.3792	7	3
mlr2771	hypothetical protein	Hypothetical1	Conserved hypothetical protein				193.95	9	3
mlr2969	hypothetical protein	Hypothetical1	Conserved hypothetical protein				1080.85	97	4
mlr2988	hypothetical protein	Hypothetical1	Conserved hypothetical protein				102.71	8	1
mlr3004	hypothetical protein	Hypothetical1	Conserved hypothetical protein				136.757	14	4
mlr3021	hypothetical protein	Hypothetical1	Conserved hypothetical protein				907.658	83	9
mlr3027	hypothetical protein	Hypothetical1	Conserved hypothetical protein				39.2467	3	1
mlr3032	hypothetical protein	Hypothetical1	Conserved hypothetical protein				73.235	4	2
mlr3059	hypothetical protein	Hypothetical1	Conserved hypothetical protein	70	5	1
mlr3300	hypothetical protein	Hypothetical1	Conserved hypothetical protein				54.6217	2	2
mlr3342	hypothetical protein	Hypothetical1	Conserved hypothetical protein	137.349	9	3
mlr3346	hypothetical protein	Hypothetical1	Conserved hypothetical protein	91.5933	5	2
mlr3347	hypothetical protein	Hypothetical1	Conserved hypothetical protein	81.2675	7	4
mlr3352	hypothetical protein	Hypothetical1	Conserved hypothetical protein	138.232	9	3
mlr3388	hypothetical protein	Hypothetical1	Conserved hypothetical protein				47.2356	3	3
mlr3485	hypothetical protein	Hypothetical1	Conserved hypothetical protein				81.7885	7	2
mlr3539	hypothetical protein	Hypothetical1	Conserved hypothetical protein	83.9995	4	1
mlr3780	hypothetical protein	Hypothetical1	Conserved hypothetical protein	87.447	7	2	238.677	27	6
mlr3815	hypothetical protein	Hypothetical1	Conserved hypothetical protein				47.9078	5	3
mlr3822	hypothetical protein	Hypothetical1	Conserved hypothetical protein	58.23	2	2
mlr3823	hypothetical protein	Hypothetical1	Conserved hypothetical protein	174.762	11	2	399.595	36	5
mlr3925	hypothetical protein	Hypothetical1	Conserved hypothetical protein				87.9904	11	4
mlr3948	hypothetical protein	Hypothetical1	Conserved hypothetical protein	124.272	11	2
mlr3956	hypothetical protein	Hypothetical1	Conserved hypothetical protein				163.93	12	6
mlr4078	hypothetical protein	Hypothetical1	Conserved hypothetical protein	56.5164	4	2	76.3536	8	4
mlr4098	hypothetical protein	Hypothetical1	Conserved hypothetical protein				59.1818	3	3
mlr4197	hypothetical protein	Hypothetical1	Conserved hypothetical protein				79.1533	6	2
mlr4228	hypothetical protein	Hypothetical1	Conserved hypothetical protein	134.392	12	3	189.907	22	5
mlr4323	hypothetical protein	Hypothetical1	Conserved hypothetical protein				70.2564	5	2
mlr4469	hypothetical protein	Hypothetical1	Conserved hypothetical protein				385.934	38	7
mlr4544	hypothetical protein	Hypothetical1	Conserved hypothetical protein				88.6084	7	3
mlr4633	hypothetical protein	Hypothetical1	Conserved hypothetical protein				46.5562	6	1
mlr4770	hypothetical protein	Hypothetical1	Conserved hypothetical protein				129.867	13	3
mlr4873	hypothetical protein	Hypothetical1	Conserved hypothetical protein				141.431	13	1
mlr4932	hypothetical protein	Hypothetical1	Conserved hypothetical protein	83.7189	4	1	102.107	8	2
mlr5032	hypothetical protein	Hypothetical1	Conserved hypothetical protein				94.5426	6	1
mlr5039	hypothetical protein	Hypothetical1	Conserved hypothetical protein				86.6427	9	3
mlr5043	hypothetical protein	Hypothetical1	Conserved hypothetical protein				66.8467	3	2
mlr5146	hypothetical protein	Hypothetical1	Conserved hypothetical protein	65.2415	5	2	74.7493	6	3
mlr5237	hypothetical protein	Hypothetical1	Conserved hypothetical protein				48.1212	4	2
mlr5313	hypothetical protein	Hypothetical1	Conserved hypothetical protein				90.8191	5	2
mlr5326	hypothetical protein	Hypothetical1	Conserved hypothetical protein	277.756	23	4	221.345	26	6
mlr5427	hypothetical protein	Hypothetical1	Conserved hypothetical protein				72.1032	6	4
mlr5523	hypothetical protein	Hypothetical1	Conserved hypothetical protein	64.7754	4	2	97.1541	8	4
mlr5550	hypothetical protein	Hypothetical1	Conserved hypothetical protein	91.2949	7	4	128.967	13	6
mlr5787	hypothetical protein	Hypothetical1	Conserved hypothetical protein	138.996	10	4
mlr5845	hypothetical protein	Hypothetical1	Conserved hypothetical protein	608.747	48	9
mlr5879	hypothetical protein	Hypothetical1	Conserved hypothetical protein	328.629	35	7
mlr5880	hypothetical protein	Hypothetical1	Conserved hypothetical protein	88.2572	4	1
mlr5881	hypothetical protein	Hypothetical1	Conserved hypothetical protein	213.299	15	4
mlr5890	hypothetical protein	Hypothetical1	Conserved hypothetical protein	217.697	15	6
mlr5912	hypothetical protein	Hypothetical1	Conserved hypothetical protein	729.707	53	6
mlr5914	hypothetical protein	Hypothetical1	Conserved hypothetical protein	82.1048	6	2
mlr6131	hypothetical protein	Hypothetical1	Conserved hypothetical protein	1332.74	120	7
mlr6369	hypothetical protein	Hypothetical1	Conserved hypothetical protein	54.6616	3	3
mlr6371	hypothetical protein	Hypothetical1	Conserved hypothetical protein	152.89	14	5
mlr6511	hypothetical protein	Hypothetical1	Conserved hypothetical protein				113.549	5	1
mlr6529	hypothetical protein	Hypothetical1	Conserved hypothetical protein				40.3075	3	2
mlr6541	hypothetical protein	Hypothetical1	Conserved hypothetical protein	147.683	8	2	818.081	76	4
mlr6608	hypothetical protein	Hypothetical1	Conserved hypothetical protein	52.8197	4	2	87.4367	2	2
mlr6799	hypothetical protein	Hypothetical1	Conserved hypothetical protein				265.685	15	4
mlr6918	hypothetical protein	Hypothetical1	Conserved hypothetical protein				53.3291	7	1
mlr7112	hypothetical protein	Hypothetical1	Conserved hypothetical protein	165.897	14	4	346.739	48	10
mlr7328	hypothetical protein	Hypothetical1	Conserved hypothetical protein				324.896	26	10
mlr7432	hypothetical protein	Hypothetical1	Conserved hypothetical protein	143.232	10	6	140.139	14	6
mlr7439	hypothetical protein	Hypothetical1	Conserved hypothetical protein				76.4994	6	4
mlr7511	hypothetical protein	Hypothetical1	Conserved hypothetical protein				94.3644	5	1
mlr7525	hypothetical protein	Hypothetical1	Conserved hypothetical protein	178.892	18	5	331.701	36	5
mlr7616	hypothetical protein	Hypothetical1	Conserved hypothetical protein				49.5426	3	3
mlr7622	hypothetical protein	Hypothetical1	Conserved hypothetical protein	69.0335	4	3	255.885	25	7
mlr7774	hypothetical protein	Hypothetical1	Conserved hypothetical protein				47.9399	4	3
mlr7800	hypothetical protein	Hypothetical1	Conserved hypothetical protein	53.2592	4	1	122.531	8	2
mlr7801	hypothetical protein	Hypothetical1	Conserved hypothetical protein				88.918	4	1
mlr7802	hypothetical protein	Hypothetical1	Conserved hypothetical protein				83.41	4	2
mlr7854	hypothetical protein	Hypothetical1	Conserved hypothetical protein				230.214	18	4
mlr7856	hypothetical protein	Hypothetical1	Conserved hypothetical protein	84.8602	8	3	159.951	18	7
mlr7905	hypothetical protein	Hypothetical1	Conserved hypothetical protein	62.6087	4	1	302.668	26	7
mlr7916	hypothetical protein	Hypothetical1	Conserved hypothetical protein				80.496	7	3
mlr8253	hypothetical protein	Hypothetical1	Conserved hypothetical protein				51.6112	5	5
mlr8268	hypothetical protein	Hypothetical1	Conserved hypothetical protein				60.7841	3	2
mlr8282	hypothetical protein	Hypothetical1	Conserved hypothetical protein				78.3204	6	5
mlr8306	hypothetical protein	Hypothetical1	Conserved hypothetical protein				200.7	18	6
mlr8387	hypothetical protein	Hypothetical1	Conserved hypothetical protein	346.741	32	7
mlr8403	hypothetical protein	Hypothetical1	Conserved hypothetical protein	138.222	8	3	244.256	17	4
mlr8426	hypothetical protein	Hypothetical1	Conserved hypothetical protein	218.977	18	4	314.927	26	5
mlr8433	hypothetical protein	Hypothetical1	Conserved hypothetical protein				41.0187	4	1
mlr8464	hypothetical protein	Hypothetical1	Conserved hypothetical protein				55.9875	7	1
mlr8491	hypothetical protein	Hypothetical1	Conserved hypothetical protein	148.707	8	3	487.599	38	4
msl0055	hypothetical protein	Hypothetical1	Conserved hypothetical protein	330.392	29	3	563.989	56	6
msl2450	hypothetical protein	Hypothetical1	Conserved hypothetical protein				688.049	56	3
msl2821	hypothetical protein	Hypothetical1	Conserved hypothetical protein				490.06	42	5
msl3681	hypothetical protein	Hypothetical1	Conserved hypothetical protein	104.443	6	2	364.593	27	4
msl4429	hypothetical protein	Hypothetical1	Conserved hypothetical protein	55.1575	4	1	155.925	15	2
msl5852	hypothetical protein	Hypothetical1	Conserved hypothetical protein	234.32	26	5
msr5928	hypothetical protein	Hypothetical1	Conserved hypothetical protein	177.9	20	2
mll0147	unknown protein	Hypothetical2	No similarity				62.2846	7	2
mll0185	unknown protein	Hypothetical2	No similarity				64.1506	4	3
mll0513	unknown protein	Hypothetical2	No similarity	295.062	27	6	376.45	45	5
mll0525	unknown protein	Hypothetical2	No similarity	598.872	50	3	662.016	68	6
mll0656	unknown protein	Hypothetical2	No similarity				192.01	14	4
mll0665	unknown protein	Hypothetical2	No similarity	385.012	30	4	795.36	75	7
mll0702	unknown protein	Hypothetical2	No similarity	81.5801	5	4	1616.59	158	25
mll0916	unknown protein	Hypothetical2	No similarity				67.9425	5	2
mll1106	unknown protein	Hypothetical2	No similarity	108.697	5	2	54.9006	6	2
mll1145	unknown protein	Hypothetical2	No similarity				81.271	6	4
mll1192	unknown protein	Hypothetical2	No similarity	173.843	12	2	202.642	18	4
mll1259	unknown protein	Hypothetical2	No similarity				46.8012	5	2
mll1302	unknown protein	Hypothetical2	No similarity				77.6752	5	2
mll1402	unknown protein	Hypothetical2	No similarity				79.3205	4	2
mll1468	unknown protein	Hypothetical2	No similarity	349.248	31	4	2501.85	279	6
mll1605	unknown protein	Hypothetical2	No similarity				108.35	11	3
mll1958	unknown protein	Hypothetical2	No similarity	130.836	7	1
mll2410	unknown protein	Hypothetical2	No similarity				147.346	18	1
mll2618	unknown protein	Hypothetical2	No similarity				35.6741	3	2
mll2675	unknown protein	Hypothetical2	No similarity	321.745	27	2	1061.74	106	5
mll2737	unknown protein	Hypothetical2	No similarity				40.5	3	1
mll2776	unknown protein	Hypothetical2	No similarity				145.884	12	3
mll2788	unknown protein	Hypothetical2	No similarity				176.195	6	2
mll2789	unknown protein	Hypothetical2	No similarity				89.4248	10	8
mll2811	unknown protein	Hypothetical2	No similarity	132.285	10	4	657.904	55	4
mll3139	unknown protein	Hypothetical2	No similarity				134.466	10	1
mll3460	unknown protein	Hypothetical2	No similarity	111.881	6	3
mll3685	unknown protein	Hypothetical2	No similarity				93.3167	8	4
mll3692	unknown protein	Hypothetical2	No similarity	84.1769	6	2	144.627	14	3
mll3872	unknown protein	Hypothetical2	No similarity	72.3799	4	2	260.882	22	6
mll3886	unknown protein	Hypothetical2	No similarity	134.184	11	2	274.905	20	6
mll4075	unknown protein	Hypothetical2	No similarity	69.3604	6	1	149.686	10	2
mll4217	unknown protein	Hypothetical2	No similarity				73.4414	4	2
mll4242	unknown protein	Hypothetical2	No similarity	186.343	13	3	309.774	25	6
mll4262	unknown protein	Hypothetical2	No similarity	47.4475	3	2	68.5313	5	4
mll4451	unknown protein	Hypothetical2	No similarity				71.5578	3	1
mll4599	unknown protein	Hypothetical2	No similarity				56.0935	4	1
mll4866	unknown protein	Hypothetical2	No similarity	77.1941	6	1	251.038	17	1
mll5001	unknown protein	Hypothetical2	No similarity				127.685	9	4
mll5093	unknown protein	Hypothetical2	No similarity	90.2167	5	1	55.1798	5	3
mll5154	unknown protein	Hypothetical2	No similarity				127.813	9	5
mll5233	unknown protein	Hypothetical2	No similarity				91.0732	5	2
mll5290	unknown protein	Hypothetical2	No similarity				48.9009	2	2
mll5401	unknown protein	Hypothetical2	No similarity	102.633	7	2	105.253	7	2
mll5423	unknown protein	Hypothetical2	No similarity	288.111	16	3	947.878	66	8
mll5499	unknown protein	Hypothetical2	No similarity				66.7551	7	3
mll5622	unknown protein	Hypothetical2	No similarity				58.6506	5	5
mll5645	unknown protein	Hypothetical2	No similarity				94.1504	6	3
mll6421	unknown protein	Hypothetical2	No similarity				48.3083	3	2
mll6900	unknown protein	Hypothetical2	No similarity				185.687	17	7
mll7334	unknown protein	Hypothetical2	No similarity				66.8974	7	3
mll7376	unknown protein	Hypothetical2	No similarity				332.588	24	6
mll7437	unknown protein	Hypothetical2	No similarity				135.325	9	1
mll7617	unknown protein	Hypothetical2	No similarity	109.158	6	2
mll7718	unknown protein	Hypothetical2	No similarity				284.063	30	1
mll7793	unknown protein	Hypothetical2	No similarity				61.0036	8	1
mll7863	unknown protein	Hypothetical2	No similarity	97.5635	7	3	140.241	14	7
mll7866	unknown protein	Hypothetical2	No similarity				65.3467	4	1
mll8359	unknown protein	Hypothetical2	No similarity				137.708	10	3
mll8365	unknown protein	Hypothetical2	No similarity				69.7474	7	1
mll8419	unknown protein	Hypothetical2	No similarity				82.6374	8	4
mlr0109	unknown protein	Hypothetical2	No similarity				83.475	8	3
mlr0286	unknown protein	Hypothetical2	No similarity	393.073	29	11	1807.76	138	16
mlr0315	unknown protein	Hypothetical2	No similarity	223.305	17	2	984.699	83	5
mlr0512	unknown protein	Hypothetical2	No similarity				121.234	7	2
mlr0543	unknown protein	Hypothetical2	No similarity				199.078	12	2
mlr0862	unknown protein	Hypothetical2	No similarity	69.1555	5	3	146.473	17	3
mlr0864	unknown protein	Hypothetical2	No similarity	78.4024	4	1	107.88	7	2
mlr1156	unknown protein	Hypothetical2	No similarity				52.0855	7	1
mlr1237	unknown protein	Hypothetical2	No similarity				90.3967	4	2
mlr1499	unknown protein	Hypothetical2	No similarity	60.3438	5	1
mlr1518	unknown protein	Hypothetical2	No similarity	348.118	25	5
mlr1904	unknown protein	Hypothetical2	No similarity	90.0067	9	1	374.674	32	1
mlr2033	unknown protein	Hypothetical2	No similarity	61.6056	7	1	115.81	11	2
mlr2234	unknown protein	Hypothetical2	No similarity				39.71	3	1
mlr2412	unknown protein	Hypothetical2	No similarity	74.9631	5	2	191.52	22	6
mlr2659	unknown protein	Hypothetical2	No similarity				81.678	6	1
mlr2734	unknown protein	Hypothetical2	No similarity				53.0943	5	3
mlr2754	unknown protein	Hypothetical2	No similarity	676.307	43	14	1326.25	105	20
mlr2755	unknown protein	Hypothetical2	No similarity				56.72	3	3
mlr2758	unknown protein	Hypothetical2	No similarity				392.599	30	11
mlr2813	unknown protein	Hypothetical2	No similarity				781.853	87	5
mlr2817	unknown protein	Hypothetical2	No similarity				114.371	8	3
mlr2979	unknown protein	Hypothetical2	No similarity	60.5075	5	3	160.218	13	3
mlr3024	unknown protein	Hypothetical2	No similarity				20.3927	2	2
mlr3512	unknown protein	Hypothetical2	No similarity				80.2521	3	3
mlr3606	unknown protein	Hypothetical2	No similarity				97.9327	6	1
mlr3880	unknown protein	Hypothetical2	No similarity	86.8018	6	2	224.429	29	3
mlr4239	unknown protein	Hypothetical2	No similarity				47.095	2	2
mlr4354	unknown protein	Hypothetical2	No similarity	143.333	8	2	573.315	51	4
mlr4377	unknown protein	Hypothetical2	No similarity	167.601	5	1
mlr4601	unknown protein	Hypothetical2	No similarity				117.095	4	2
mlr4812	unknown protein	Hypothetical2	No similarity				47.6832	3	2
mlr4903	unknown protein	Hypothetical2	No similarity				54.2187	5	1
mlr5066	unknown protein	Hypothetical2	No similarity				204.941	18	2
mlr5175	unknown protein	Hypothetical2	No similarity				303.026	28	12
mlr5215	unknown protein	Hypothetical2	No similarity	74.6758	5	2	388.507	29	4
mlr5268	unknown protein	Hypothetical2	No similarity				50.9852	3	2
mlr5444	unknown protein	Hypothetical2	No similarity	205.541	15	4	500.426	42	7
mlr5607	unknown protein	Hypothetical2	No similarity				43.2707	2	2
mlr5635	unknown protein	Hypothetical2	No similarity	87.2525	7	2	99.7866	10	4
mlr5652	unknown protein	Hypothetical2	No similarity				140.169	10	2
mlr5683	unknown protein	Hypothetical2	No similarity	99.2867	6	2	283.503	25	3
mlr5750	unknown protein	Hypothetical2	No similarity				146.251	15	3
mlr5875	unknown protein	Hypothetical2	No similarity				58.6214	6	1
mlr5887	unknown protein	Hypothetical2	No similarity	804.16	70	7
mlr5924	unknown protein	Hypothetical2	No similarity	743.681	67	8
mlr6178	unknown protein	Hypothetical2	No similarity	44.1358	3	1
mlr6394	unknown protein	Hypothetical2	No similarity				66.8533	2	2
mlr6801	unknown protein	Hypothetical2	No similarity				271.595	22	7
mlr7225	unknown protein	Hypothetical2	No similarity				103.424	9	4
mlr7391	unknown protein	Hypothetical2	No similarity	100.087	7	1	142.621	16	1
mlr7403	unknown protein	Hypothetical2	No similarity	47.3952	3	2	125.266	10	5
mlr7813	unknown protein	Hypothetical2	No similarity	58.221	6	2	72.0531	8	3
mlr7830	unknown protein	Hypothetical2	No similarity				63.616	6	3
mlr8283	unknown protein	Hypothetical2	No similarity				102.355	8	2
mlr8329	unknown protein	Hypothetical2	No similarity	143.295	14	5	204.295	24	8
mlr9295	unknown protein	Hypothetical2	No similarity				174.516	12	3
msl0146	unknown protein	Hypothetical2	No similarity				131.17	9	1
msl0779	unknown protein	Hypothetical2	No similarity				240.324	21	2
msl1310	unknown protein	Hypothetical2	No similarity				90.7477	9	1
msl2078	unknown protein	Hypothetical2	No similarity				84.4842	4	1
msl3295	unknown protein	Hypothetical2	No similarity	60.8633	4	1	111.16	12	1
msl3698	unknown protein	Hypothetical2	No similarity				174.293	11	2
msl3793	unknown protein	Hypothetical2	No similarity	133.642	8	2	464.855	47	4
msl4620	unknown protein	Hypothetical2	No similarity				130.021	10	2
msl4750	unknown protein	Hypothetical2	No similarity				39.6467	3	1
msl7831	unknown protein	Hypothetical2	No similarity	183.112	13	1	137.29	10	1
msr0316	unknown protein	Hypothetical2	No similarity				375.126	51	4
msr0529	unknown protein	Hypothetical2	No similarity				77.4056	6	3
msr2443	unknown protein	Hypothetical2	No similarity				168.583	11	1
msr2637	unknown protein	Hypothetical2	No similarity				40.8316	5	1
msr2723	unknown protein	Hypothetical2	No similarity	107.337	8	1	193.685	22	2
msr3768	unknown protein	Hypothetical2	No similarity				202.264	12	2
msr3794	unknown protein	Hypothetical2	No similarity				62.7801	6	1
msr4160	unknown protein	Hypothetical2	No similarity				66.626	5	1
msr6186	unknown protein	Hypothetical2	No similarity				46.8391	5	1
msr8048	unknown protein	Hypothetical2	No similarity				241.934	27	3
msr8665	unknown protein	Hypothetical2	No similarity	71.5978	6	1	104.579	8	1
mlr5535	phosphate starvation-induced protein; PhoH	Other categories1	Adaptations and atypical conditions	220.497	21	9	166.755	17	10
mlr5692	conductance mechanosensitive channel	Other categories1	Adaptations and atypical conditions				141.4	8	2
mll3832	multidrug resistance protein	Other categories2	Drug and analog sensitivity				107.481	8	4
mlr0783	glutathione-regulated potassium-efflux system protein	Other categories2	Drug and analog sensitivity				60.4996	7	4
mlr3647	RND efflux membrane fusion protein precursor	Other categories2	Drug and analog sensitivity	108.79	10	3	190.208	22	6
mlr7298	component of multidrug efflux system	Other categories2	Drug and analog sensitivity				46.6297	3	3
mlr8264	PmbA; maturation of antibiotic MccB17	Other categories2	Drug and analog sensitivity	197.918	13	7	277.943	25	8
mll7835	DNA repair protein; RadA	Other categories3	Radiation sensitivity	72.2867	2	2	102.651	7	4
mll3070	dehydrogenase; iron-containing alcohol dehydrogenase; 4-hydroxybutyrate dehydrogenase; methanol dehydrogenase	Other categories5	Hydrogenase	134.926	12	3	336.409	28	8
mll3072	dehydrogenase; succinatesemialdehyde dehydrogenase; aldehyde dehydrogenase; aldehyde dehydrogenase	Other categories5	Hydrogenase				632.586	54	13
mll6452	septum formation maf protein	Other categories5	Hydrogenase	87.896	7	3	145.297	10	4
mll7219	dehydrogenase	Other categories5	Hydrogenase				46.7053	5	3
mlr3212	dehydrogenase; zinc-binding alcohol dehydrogenase; NADPH quinone oxidoreductase; oxidoreductase	Other categories5	Hydrogenase	164.256	9	2	174.848	8	2
mlr8425	integration host factor alpha subunit	Other categories6	Transposon-related functions	60.6063	4	2	296.957	23	4
mll4296	ferric leghemoglobin reductase-2 precursor, dihydrolipoamide dehydrogenase	Other categories7	Symbiosis	372.85	34	8	581.652	43	9
mll4979	similar to MocC (rhizopine catabolism), also similar to myo-inositol catabolism; IolE	Other categories7	Symbiosis				70.1377	4	1
mlr0024	HesB-like protein	Other categories7	Symbiosis				105.28	7	3
mlr4951	NodF	Other categories7	Symbiosis				119.567	14	2
mlr5849	GDP-mannose 4,6-dehydratase; nodulation protein; NoeL	Other categories7	Symbiosis	47.3055	3	2
mlr7575	nodulation protein NodP, sulfate adenylate transferase, subunit 2	Other categories7	Symbiosis	59.4883	4	2	68.2825	6	3
mlr7576	nodulation protein NodQ, sulfate adenylate transferase, subunit 1	Other categories7	Symbiosis				132.631	4	2
mlr7850	nodulation protein nodG, 3-oxoacyl-(acyl carrier protein) reductase	Other categories7	Symbiosis	294.4	18	6	661.077	55	13
mlr8749	GDP-L-fucose synthetase; nodulation protein; NolK	Other categories7	Symbiosis	138.285	12	4
msr3202	integration host factor beta chain	Other categories7	Symbiosis				328.392	45	3
mll0107	aminotransferase	Other categories8	Other				87.1363	6	4
mll0149	oxidoreductase	Other categories8	Other	94.5004	5	1	148.634	12	5
mll0505	quinone oxidoreductase	Other categories8	Other				34.1159	3	3
mll0534	probable short-chain dehydrogenase	Other categories8	Other				159.552	12	4
mll0826	probable 2-dehydro-3-deoxyphosphoheptonate aldolase	Other categories8	Other				241.275	15	7
mll0856	methionine gamma lyase	Other categories8	Other				159.245	15	5
mll1080	survival protein; SurE	Other categories8	Other	125.558	8	3	104.399	8	4
mll1108	protein-L-isoaspartate O-methyltransferase	Other categories8	Other	89.4877	10	3	74.3395	5	3
mll1151	hemin binding protein	Other categories8	Other				120.918	10	3
mll1152	hemin degrading factor	Other categories8	Other				103.457	6	3
mll1207	probable aminotransferase	Other categories8	Other				455.867	44	9
mll1209	probable endopeptidase	Other categories8	Other	93.9777	4	2	213.223	19	6
mll1261	probable aminotransferase	Other categories8	Other				60.358	4	2
mll1286	probable NAD(P)H dehydrogenase	Other categories8	Other				38.8217	4	1
mll1495	probable carboxymethylenebutenolidase	Other categories8	Other	107.69	8	3	101.077	7	3
mll1629	dihydropyrimidinase	Other categories8	Other				84.6013	5	3
mll1643	probable oxidoreductase	Other categories8	Other				225.352	25	9
mll1644	probable sterol methyltransferase	Other categories8	Other	60.173	5	1	79.4043	5	2
mll1817	probable aminotransferase	Other categories8	Other				209.036	19	6
mll1906	probable oxidoreductase	Other categories8	Other	146.55	11	2	158.473	14	1
mll2211	morphinone reductase	Other categories8	Other	61.275	4	2
mll2289	carbon-monoxide dehydrogenase small chain	Other categories8	Other				141.363	15	4
mll2291	carbon-monoxide dehydrogenase medium chain	Other categories8	Other				172.419	17	3
mll2315	alkanal monooxygenase (bacterial liciferase alpha chain) like protein	Other categories8	Other	71.2737	2	2	177.573	16	5
mll2562	ADP-heptose synthase	Other categories8	Other				107.721	9	4
mll2599	probable reductase	Other categories8	Other				63.2856	5	3
mll2825	probable oxidoreductase	Other categories8	Other	50.1232	3	3	100.156	10	6
mll2989	oxidoreductase	Other categories8	Other	94.517	7	2	234.628	23	4
mll3039	Mono-phosphatase	Other categories8	Other	83.825	3	2	131.005	12	4
mll3237	short-chain dehydrogenase	Other categories8	Other				55.7306	4	3
mll3437	aspartokinase, alpha and beta subunits	Other categories8	Other	174.165	10	4	245.462	24	11
mll3493	probable SigD protein	Other categories8	Other	38.9007	3	1
mll3535	cyclohexadienyl dehydrogenase	Other categories8	Other				130.324	13	6
mll3628	acetoin dehydrogenase (TPP-dependent) beta chain	Other categories8	Other	44.5318	2	2	92.4335	10	6
mll3632	D-beta-hydroxybutyrate dehydrogenase	Other categories8	Other	171.333	12	2
mll3767	NADPH quinone oxidoreductase	Other categories8	Other	85.7254	6	3	106.258	10	5
mll3792	similar to gcpE protein	Other categories8	Other	80.6467	5	4	324.169	23	8
mll4115	secreted alkaline phosphatase	Other categories8	Other	292.764	24	9
mll4186	oxidoreductase	Other categories8	Other				76.281	7	2
mll4218	weak similarity to E. coli HemY protein	Other categories8	Other	92.6843	4	3	271.114	17	8
mll4219	putative phage tail protein	Other categories8	Other	100.064	7	3	134.762	14	5
mll4301	alpha-ketoglutarate dehydrogenase	Other categories8	Other	133.924	11	7	752.427	94	21
mll4372	probable transglycolase	Other categories8	Other				37.16	3	2
mll4472	2-oxoisovalerate dehydrogenase (beta subunit)	Other categories8	Other				1390.89	103	6
mll4473	2-oxoisovalerate dehydrogenase (alpha subunit)	Other categories8	Other				850.678	77	15
mll4505	cystathionine beta-synthase	Other categories8	Other	126.006	9	4	72.8408	8	4
mll4552	intracellular PHB depolymerase	Other categories8	Other				58.9756	4	3
mll4766	N-acetylglucosamine-6-phosphate deacetylase	Other categories8	Other				153.724	10	2
mll4780	2-hydroxyhepta-2,4-diene-1,7-dioate isomerase	Other categories8	Other	53.1956	3	2	258.481	27	7
mll4781	oxidoreductase	Other categories8	Other				105.059	11	5
mll4918	ribitol kinase	Other categories8	Other				108.83	6	3
mll4989	oxidoreductase, short chain dehydrogenase/reductase family	Other categories8	Other				122.507	6	3
mll5137	nitrilotriacetate monooxygenase component A	Other categories8	Other				108.672	8	4
mll5149	probable aminotransferase	Other categories8	Other				71.609	4	2
mll5296	dihydroxyacetone kinase	Other categories8	Other				71.0764	7	2
mll5409	trimethylamine methyltransferase; MttB	Other categories8	Other				94.9466	8	4
mll5431	similar to enoyl-CoA isomerase	Other categories8	Other				256.422	24	6
mll5434	probable oxidoreductase	Other categories8	Other				100.614	4	4
mll5489	putative 2-hydroxyacid dehydrogenase	Other categories8	Other	122.584	9	4	283.573	17	4
mll5522	rubredoxin reductase	Other categories8	Other				48.1156	2	2
mll5577	molybdenum cofactor biosynthesis protein	Other categories8	Other				37.8552	3	1
mll5798	succinoglycan biosynthesis regulator; ExsB	Other categories8	Other				74.7589	7	2
mll5830	8-amino-7-oxononanoate synthase; KAPA synthase	Other categories8	Other				38.4189	3	2
mll6123	5-methyltetrahydropteroyltriglutamate-homocysteine methyltransferase	Other categories8	Other	1848.37	161	15	750.352	71	14
mll6858	oxidoreductase, short-chain dehydrogenase/reductase family	Other categories8	Other				48.7053	5	2
mll6862	probable short-chain dehydrogenase	Other categories8	Other				109.058	7	2
mll6982	probable oxidoreductase	Other categories8	Other	120.495	9	4	108.466	7	4
mll6983	similar to coenzyme a synthetase	Other categories8	Other	100.344	7	3	302.723	19	3
mll7127	putative aminotransferase	Other categories8	Other				184.476	13	6
mll7280	dihydroxyacetone kinase	Other categories8	Other				143.842	9	3
mll7289	probable oxidoreductase	Other categories8	Other	154.332	10	5	63.6157	4	3
mll7352	chloromuconate cycloisomerase	Other categories8	Other				75.867	8	5
mll7353	muconate lactonizing enzyme	Other categories8	Other				146.9	14	4
mll7424	probable proteinase	Other categories8	Other	87.9884	5	1	140.77	6	2
mll7487	TldD; suppresses inhibitory activity of CsrA	Other categories8	Other	172.964	17	6	265.917	24	10
mll7508	peroxiredoxin-like protein	Other categories8	Other	159.559	13	2	588.787	60	4
mll7579	probable aminotransferase	Other categories8	Other	67.1654	4	1	105.348	10	3
mll7611	serine/threonine dehydratase	Other categories8	Other				131.589	14	5
mll7619	methylmalonyl-CoA large subunit	Other categories8	Other	42.106	3	3	132.11	13	5
mll7621	methylmalonyl-CoA small subunit	Other categories8	Other				56.6167	4	1
mll7634	2-haloacid halidohydrolase Iva	Other categories8	Other				163.149	12	3
mll7732	isovaleryl-CoA-dehydrogenase	Other categories8	Other				240.899	19	7
mll7738	porin	Other categories8	Other	120.808	5	2	271.075	18	4
mll7832	probable oxidoreductase	Other categories8	Other	125.297	8	3	136.334	9	6
mll8453	agmatinase	Other categories8	Other	252.918	20	7	180.819	17	7
mlr0087	monooxygenase	Other categories8	Other	70.8378	3	1	129.979	9	4
mlr0100	oxidoreductase	Other categories8	Other	126.015	10	3	120.567	10	4
mlr0102	aminotransferase	Other categories8	Other				55.7741	3	3
mlr0199	cellulase-like protein	Other categories8	Other				159.355	13	2
mlr0210	probable aminotransferase	Other categories8	Other				66.4695	4	3
mlr0211	glutaminase A	Other categories8	Other				88.7497	6	1
mlr0355	thiosulfate sulfurtransferase	Other categories8	Other	73.1368	3	2
mlr0366	probable multifunctional phosphoesterase	Other categories8	Other	98.0567	8	5	76.1871	5	3
mlr0374	2-dehydro-3-deoxyphosphooctonate aldolase	Other categories8	Other	170.735	16	6	129.139	12	6
mlr0401	D-alanine aminotransferase	Other categories8	Other	108.296	8	5	90.3537	9	5
mlr0660	probable phosphodiesterase	Other categories8	Other				102.61	12	4
mlr0687	probable noncatalytic chain of dihydroorotase	Other categories8	Other				274.716	27	7
mlr0796	kinesin-like protein	Other categories8	Other	473.573	38	17	1454.02	134	49
mlr0803	probable muconate cycloisomerase	Other categories8	Other				55.1295	5	2
mlr1136	alcohol dehydrogenase	Other categories8	Other				107.261	8	1
mlr1178	alcohol dehydrogenase	Other categories8	Other				34.6752	3	3
mlr1231	corrinoid methyltransferase protein	Other categories8	Other				288.697	25	9
mlr1381	precorrin 3 methylase	Other categories8	Other	95.6007	6	2
mlr1385	precorrin 3 methylase	Other categories8	Other				80.1285	4	3
mlr1573	5-oxoprolinase	Other categories8	Other				82.061	4	3
mlr1581	probable transglycolase	Other categories8	Other	76.8433	4	1	78.6722	5	2
mlr1595	oxidoreductase of short-chain	Other categories8	Other	69.8513	5	2	44.8122	3	2
mlr1925	oxidoreductase, iron-sulphur binding subunit	Other categories8	Other				40.9116	3	1
mlr2502	probable O-methyltransferase	Other categories8	Other				45.2467	4	1
mlr2605	probable isomerase	Other categories8	Other				72.4435	6	3
mlr2682	probable hydrolase/peptidase	Other categories8	Other	98.27	4	2	472.665	44	10
mlr3014	homospermidine synthase	Other categories8	Other				89.5446	9	3
mlr3017	5'-nucleotidase (EC 3.1.3.5)	Other categories8	Other	445.016	30	9	484.599	38	10
mlr3120	O-linked GlcNAc transferase	Other categories8	Other	56.4525	4	2	106.853	7	3
mlr3160	thymidine phosphorylase (EC 2.4.2.4)	Other categories8	Other				86.7987	3	2
mlr3236	oxidoreductase	Other categories8	Other				65.9167	3	1
mlr3330	dehydratase; D-galactarate dehydratase; altronate dehydratase (EC 4.2.1.7)	Other categories8	Other	81.035	4	2	462.033	31	7
mlr3332	oxidoreductase; D-threo-aldose 1-dehydrogenase (EC 1.1.1.122)	Other categories8	Other				57.3839	9	4
mlr3364	D-Tagatose 3-epimerase	Other categories8	Other				123.739	11	6
mlr3442	3-demethylubiquinone-9 3-methyltransferase	Other categories8	Other	116.555	6	4	189.286	16	5
mlr3490	3-hydroxybutyryl-CoA dehydrogenase	Other categories8	Other	386.563	28	7	655.318	52	12
mlr3749	transketolase	Other categories8	Other	298.44	19	5	751.686	68	14
mlr3848	beta-ketothiolase; acetoacetyl-CoA reductase	Other categories8	Other	253.733	14	4	332.803	27	9
mlr3913	thiamine-phosphate pyrophosphorylase	Other categories8	Other	32.4815	2	2	86.7798	8	2
mlr3932	thermostable carboxypeptidase 1	Other categories8	Other	74.7767	5	4	118.587	12	5
mlr3958	Acetyltransferase	Other categories8	Other	56.188	4	2	161.385	21	7
mlr4072	transaldolase	Other categories8	Other	531.759	57	4	607.836	57	6
mlr4079	oxidoreductase	Other categories8	Other				93.4523	9	3
mlr4172	short-chain dehydrogenase	Other categories8	Other				180.582	8	2
mlr4224	o-sialoglycoprotein endopeptidase (gcp)	Other categories8	Other	60.3467	3	2
mlr4662	hydantoinase	Other categories8	Other				82.0665	6	2
mlr4742	2-dehydro-3-deoxygalactonate kinase	Other categories8	Other				38.6121	4	2
mlr4786	N-methylhydantoinase A; mikimopine-lactam hydrogenase	Other categories8	Other	86.1974	6	5	102.43	4	2
mlr4788	N-methylhydantoinase B	Other categories8	Other	352.701	22	8	133.938	7	4
mlr4813	similar to secreted protein MPB70 (and transforming growth factor-induced protein)	Other categories8	Other				47.1554	4	2
mlr4814	streptogramin A acetyl transferase	Other categories8	Other				65.6256	3	2
mlr4831	phenylalanine-4-hydroxylase (EC 1.14.16.1)	Other categories8	Other	200.367	20	6	1554.13	164	10
mlr4841	putative hydrolase, ripening-related protein-like	Other categories8	Other				53.2225	3	2
mlr4843	2,3,4,5-tetrahydropyridine-2-carboxylate N-succinyltransferase (EC 2.3.1.117)	Other categories8	Other				116.864	12	5
mlr4867	oxidoreductase; N5,N10-methylenetetrahydromethanopterin reductase	Other categories8	Other	149.123	11	3	380.222	35	9
mlr4895	agmatinase (EC 3.5.3.11)	Other categories8	Other	48.2574	2	2	359.426	33	7
mlr5033	xylulokinase (EC 2.7.1.17)	Other categories8	Other				66.6086	5	2
mlr5036	xylose isomerase (EC 5.3.1.5)	Other categories8	Other	154.99	12	5	432.023	48	11
mlr5208	short-chain dehydrogenase/reductase family	Other categories8	Other	538.72	54	2	260.474	22	2
mlr5248	beta-hydroxybutyrate dehydrogenase	Other categories8	Other				48.0479	3	2
mlr5266	similar to 2-keto-gluconate dehydrogenase subunit	Other categories8	Other				61.0089	5	2
mlr5327	probable oxidoreductase	Other categories8	Other	51.7133	3	1
mlr5361	dihydroxy-acid dehydratase	Other categories8	Other	168.321	9	4	394.237	36	12
mlr5363	creatinine deaminase	Other categories8	Other				89.1252	8	4
mlr5404	dihydroxy-acid dehydratase	Other categories8	Other	101.505	6	4	648.981	46	11
mlr5521	4-aminobutyrate aminotransferase	Other categories8	Other	454.995	33	11	1371.67	113	17
mlr5574	probable dehydrogenase	Other categories8	Other	121.687	10	5	165.966	18	7
mlr5646	acetylornithine aminotransferase	Other categories8	Other	262.624	18	6	215.084	19	10
mlr5786	aminotransferase	Other categories8	Other	275.193	14	2
mlr5878	gamma-BHC dehydrochlorinase	Other categories8	Other	599.197	39	5
mlr5932	1-aminocyclopropane-1-carboxylate deaminase	Other categories8	Other	730.256	59	9
mlr6441	similar to oxidoreductase	Other categories8	Other	79.4454	4	2
mlr6792	probable dehydrogenase	Other categories8	Other				59.9717	3	2
mlr6944	SUN-family protein	Other categories8	Other				178.615	18	6
mlr6947	MTA/SAH nucleosidase	Other categories8	Other				47.315	3	2
mlr7120	AgaE; conversion of agropinic acid to mannopinic acid	Other categories8	Other				50.5429	4	1
mlr7169	probable aminotransferases	Other categories8	Other				99.2348	5	2
mlr7473	pirin-related protein	Other categories8	Other	52.3547	3	2	121.848	13	4
mlr7503	homoserine kinase	Other categories8	Other				97.7561	7	3
mlr7702	putative dehydrogenase	Other categories8	Other				49.3517	3	2
mlr7992	similar to DNA modification methylase	Other categories8	Other	47.2005	6	2
mlr8270	tetraacyldisaccharide 4'-kinase	Other categories8	Other	46.2667	3	2
mlr8303	homogentisate 1,2-dioxygenase	Other categories8	Other				718.566	66	14
mlr8323	urocanase; HutU	Other categories8	Other	89.1911	7	2	505.918	44	11
mlr9294	plasmid partitioning protein; ParA	Other categories8	Other				52.3575	4	2
msl3747	contains similarity to tropomyosin	Other categories8	Other	136.647	6	2	220.951	22	5
msr4080	oxidoreductase	Other categories8	Other				54.8178	5	1
mll0557	transcriptional regulator, probable glutamate uptake regulator	Regulatory functions	Regulatory functions	276.547	24	5	415.996	37	7
mll0711	glycerol-3-phosphate regulon repressor	Regulatory functions	Regulatory functions	143.312	12	3	275.581	27	7
mll0743	single-strand DNA-binding protein	Regulatory functions	Regulatory functions	914.595	103	8	763.288	92	8
mll0767	sensor kinase	Regulatory functions	Regulatory functions				282.333	21	6
mll0827	transcription repair coupling factor	Regulatory functions	Regulatory functions				72.2883	6	4
mll0859	response regulator protein	Regulatory functions	Regulatory functions				67.176	3	2
mll0861	response regulator	Regulatory functions	Regulatory functions				67.1723	7	3
mll1133	probable two-component response regulator	Regulatory functions	Regulatory functions	50.28	3	2	100.455	9	4
mll1248	probable transcriptional regulator	Regulatory functions	Regulatory functions				91.7964	12	6
mll1317	probable transcriptional regulator	Regulatory functions	Regulatory functions				59.0433	4	2
mll2520	probable translation initiation inhibitor	Regulatory functions	Regulatory functions				118.817	8	3
mll2568	transcriptional elongation factor	Regulatory functions	Regulatory functions	327.279	26	7	400.333	41	7
mll2784	transcriptional regulator	Regulatory functions	Regulatory functions				39.2867	3	2
mll2816	two-component transcriptional regulator	Regulatory functions	Regulatory functions				1273.96	111	10
mll3299	transcriptional regulator (Fur family)	Regulatory functions	Regulatory functions				183.92	15	4
mll3467	similar to cell binding factor 2 precursor	Regulatory functions	Regulatory functions	312.353	43	3	480.175	58	5
mll3605	transcriptional regulator	Regulatory functions	Regulatory functions				74.5425	5	2
mll4013	GTP-binding protein	Regulatory functions	Regulatory functions	75.2956	5	4	124.28	10	5
mll4468	transcriptional regulator	Regulatory functions	Regulatory functions				50.48	3	1
mll4483	GTP-binding protein in thiophene and furan oxidation	Regulatory functions	Regulatory functions				54.4575	6	4
mll4485	transcription termination factor Rho	Regulatory functions	Regulatory functions	713.662	58	12	942.624	83	20
mll4567	two-component system response regulator	Regulatory functions	Regulatory functions				74.232	6	2
mll4768	transcriptional regulator (GntR family)	Regulatory functions	Regulatory functions				174.814	18	6
mll4830	transcriptional regulator (leucine-responsive)	Regulatory functions	Regulatory functions	121.892	7	1	170.843	10	3
mll4876	transcriptional regulator	Regulatory functions	Regulatory functions				74.6215	6	1
mll4931	transcriptional regulator, operon regulator; SmoC	Regulatory functions	Regulatory functions				132.613	9	3
mll5094	two-component sensor histidine kinase; ExoS	Regulatory functions	Regulatory functions				40.7252	5	1
mll5095	two-component system response regulator	Regulatory functions	Regulatory functions	325.273	28	10	448.465	46	10
mll5139	transcriptional regulator	Regulatory functions	Regulatory functions				57.6233	4	2
mll5312	transcriptional regulator	Regulatory functions	Regulatory functions				51.401	5	2
mll5410	transcriptional regulator	Regulatory functions	Regulatory functions				172.244	14	8
mll5432	transcriptional regulator	Regulatory functions	Regulatory functions				150.499	14	5
mll6119	transcriptional regulatory protein	Regulatory functions	Regulatory functions	240.819	27	4	335.855	34	5
mll6179	transcriptional regulator, nudulation protein; NodD	Regulatory functions	Regulatory functions				65.2314	4	2
mll6540	two component histidine protein kinase	Regulatory functions	Regulatory functions	56.8097	3	2	333.101	30	11
mll6911	transcriptional regulator	Regulatory functions	Regulatory functions				97.5117	7	1
mll7406	transcriptional regulator	Regulatory functions	Regulatory functions				60.6434	11	3
mll8376	transcriptional regulator	Regulatory functions	Regulatory functions				62.4467	4	1
mlr0363	leucine-responsive regulator	Regulatory functions	Regulatory functions	59.3717	3	2	125.895	15	6
mlr0403	GTP binding protein-like	Regulatory functions	Regulatory functions				118.375	6	3
mlr0538	probable transcription regulator	Regulatory functions	Regulatory functions				298.043	19	3
mlr0626	SOS response regulator; LexA	Regulatory functions	Regulatory functions	62.16	3	2	329.243	18	6
mlr0922	GTP cyclohydrolase I	Regulatory functions	Regulatory functions	236.117	12	2	288.284	19	7
mlr1025	transcriptional regulatory protein, nodulation competitiveness determinant	Regulatory functions	Regulatory functions	173.372	14	4	494.251	46	6
mlr1634	probable transcriptional regulator	Regulatory functions	Regulatory functions				73.5717	7	3
mlr2419	probable transcriptional regulator	Regulatory functions	Regulatory functions				41.2895	5	3
mlr2554	probable transcriptional regulator	Regulatory functions	Regulatory functions				92.4366	3	2
mlr2665	probable transcriptional regulator	Regulatory functions	Regulatory functions				71.2735	4	3
mlr2666	transcriptional regulator	Regulatory functions	Regulatory functions	50	2	2	133.554	16	6
mlr2690	probable transcriptional regulator	Regulatory functions	Regulatory functions				49.52	2	2
mlr2695	probable GTP-binding protein	Regulatory functions	Regulatory functions				483.573	38	8
mlr2730	probable regulatory protein	Regulatory functions	Regulatory functions	103.53	10	6	609.749	54	10
mlr2740	two-component response regulator	Regulatory functions	Regulatory functions				207.735	17	5
mlr2806	transcriptional regulator; NolR	Regulatory functions	Regulatory functions				697.215	61	2
mlr2831	transcriptional regulator	Regulatory functions	Regulatory functions				55.5647	6	2
mlr2855	two-component response regulator	Regulatory functions	Regulatory functions				65.6642	6	2
mlr2977	transcriptional regulator	Regulatory functions	Regulatory functions				182.677	18	6
mlr3102	transcriptional regulator	Regulatory functions	Regulatory functions				50.4764	2	2
mlr3657	response regulator	Regulatory functions	Regulatory functions	89.1267	6	3	94.4078	10	3
mlr3700	sensory transduction regulatory protein; contains receiver domain	Regulatory functions	Regulatory functions				127.875	12	2
mlr3857	transcriptional factor regulator	Regulatory functions	Regulatory functions				127.152	7	2
mlr3921	extragenic suppressor protein; SuhB	Regulatory functions	Regulatory functions				115.855	11	4
mlr3964	transcriptional regulator, putative	Regulatory functions	Regulatory functions				125.57	9	5
mlr3982	putative transcriptional regulator	Regulatory functions	Regulatory functions				79.3016	7	3
mlr4210	MucR family transcriptional regulatory protein	Regulatory functions	Regulatory functions	134.946	12	3	344.12	37	6
mlr4237	two-component response regulator	Regulatory functions	Regulatory functions	548.033	43	8	702.822	63	9
mlr4536	GTP-binding protein; LepA	Regulatory functions	Regulatory functions				108.087	6	6
mlr4548	transcriptional regulator	Regulatory functions	Regulatory functions				274.131	21	4
mlr4605	transcriptional regulator	Regulatory functions	Regulatory functions				85.5513	5	1
mlr4815	GTP-binding protein	Regulatory functions	Regulatory functions				47.8455	3	2
mlr5161	transcriptional regulator	Regulatory functions	Regulatory functions				156.849	14	3
mlr5308	two-component, response regulator	Regulatory functions	Regulatory functions	110.717	9	3	289.117	26	4
mlr5402	MRP protein (ATP/GTP-binding protein) homolog	Regulatory functions	Regulatory functions	234.282	18	7	579.089	54	9
mlr5544	transcriptional regulator	Regulatory functions	Regulatory functions				97.5827	11	5
mlr5623	transcriptional regulator	Regulatory functions	Regulatory functions	146.173	7	1	192.139	11	3
mlr5631	repressor protein CI	Regulatory functions	Regulatory functions				93.7978	6	2
mlr5642	phosphate regulon, two-component sensor histidine kinase; PhoR	Regulatory functions	Regulatory functions				49.73	4	1
mlr5807	transcriptional regulator	Regulatory functions	Regulatory functions				87.3642	8	2
mlr5891	transcription regulator	Regulatory functions	Regulatory functions	245.386	28	6
mlr6174	transcriptional regulator	Regulatory functions	Regulatory functions				199.211	18	9
mlr6409	transcriptional regulator	Regulatory functions	Regulatory functions	106.964	5	1
mlr7008	transcriptional regulator	Regulatory functions	Regulatory functions	60.7633	4	2	45.3334	3	2
mlr7144	transcriptional regulator	Regulatory functions	Regulatory functions				76.4956	5	2
mlr7155	transcriptional regulator	Regulatory functions	Regulatory functions	48.6105	3	2	353.571	19	2
mlr7283	transcriptional regulator	Regulatory functions	Regulatory functions	50.5272	5	3	62.675	5	3
mlr7295	transcriptional regulator	Regulatory functions	Regulatory functions				54.2141	5	2
mlr7359	transcriptional regulator	Regulatory functions	Regulatory functions	102.153	8	4	111.788	9	4
mlr7404	GTP-binding protei	Regulatory functions	Regulatory functions				102.574	8	6
mlr7463	GTP cyclohydrolase II	Regulatory functions	Regulatory functions	108.959	10	5	233.5	22	9
mlr7466	transcriptional regulator	Regulatory functions	Regulatory functions				178.844	17	2
mlr7618	transcription elongation factor; GreA	Regulatory functions	Regulatory functions				84.693	9	2
mlr7645	transcriptional regulator	Regulatory functions	Regulatory functions	425.314	39	5	563.089	52	7
mlr7684	two-component system, regulatory protein	Regulatory functions	Regulatory functions	95.5888	6	5	157.108	12	5
mlr7695	two-component response regulator	Regulatory functions	Regulatory functions				104.342	11	7
mlr7755	GTP pyrophosphokinase	Regulatory functions	Regulatory functions				164.161	13	8
mlr7766	GTP-binding protein; Era	Regulatory functions	Regulatory functions				79.2784	7	4
mlr7927	transcriptional regulator	Regulatory functions	Regulatory functions	132.878	11	4	259.952	26	6
mlr8084	two-component, sensor histidine kinase	Regulatory functions	Regulatory functions				83.2513	6	2
mlr8230	transcriptional regulator	Regulatory functions	Regulatory functions	45.7794	4	1	60.9261	4	3
mlr8294	transcriptional regulator	Regulatory functions	Regulatory functions				116.172	10	1
mlr8310	transcriptional regulator	Regulatory functions	Regulatory functions				98.2842	5	3
mlr8394	transcriptional regulator	Regulatory functions	Regulatory functions				514.366	41	9
mlr8400	glycine hydroxymethyltransferase	Regulatory functions	Regulatory functions	199.024	16	7	465.868	47	13
msl0718	probable transcription regulator	Regulatory functions	Regulatory functions				230.373	17	5
msr3770	transcriptional regulator	Regulatory functions	Regulatory functions				43.6978	3	2
msr6106	transcriptional regulator	Regulatory functions	Regulatory functions				88.4986	5	4
msr8478	DNA-binding protein; HRm	Regulatory functions	Regulatory functions	4823.29	325	5	20127.8	1519	12
mll0212	ribonuclease E	Transcription	Degradation of RNA	220.297	15	5	1535.9	126	21
mll8354	ribonuclease D	Transcription	Degradation of RNA	95.8974	5	3	214.042	18	5
mlr0841	ribonuclease R	Transcription	Degradation of RNA				125.971	14	6
mlr4622	ribonuclease PH	Transcription	Degradation of RNA	114.268	8	3	152.254	12	4
mll0224	probable ATP-dependent RNA helicase	Transcription	RNA synthesis, modification, and DNA transcription				121.421	10	3
mll2466	RNA polymerase sigma subunit	Transcription	RNA synthesis, modification, and DNA transcription	178.395	14	7	402.178	36	11
mll3195	sigma-54 modulation protein	Transcription	RNA synthesis, modification, and DNA transcription	97.5142	9	5	180.117	21	6
mll3697	RNA polymerase sigma factor	Transcription	RNA synthesis, modification, and DNA transcription	76.0009	6	3	263.175	30	9
mll4824	RNA polymerase sigma factor	Transcription	RNA synthesis, modification, and DNA transcription	61.1168	2	2	80.7957	6	2
mll5118	RNA polymerase sigma-E factor	Transcription	RNA synthesis, modification, and DNA transcription				52.2176	4	2
mll5872	RNA polymerase sigma-54 factor; RpoN	Transcription	RNA synthesis, modification, and DNA transcription	272.124	20	7
mlr0270	transcription antitermination protein	Transcription	RNA synthesis, modification, and DNA transcription	321.319	28	8	594.773	61	9
mlr0276	RNA polymerase beta subunit	Transcription	RNA synthesis, modification, and DNA transcription	777.432	72	27	2717.69	262	57
mlr0277	RNA polymerase beta subunit	Transcription	RNA synthesis, modification, and DNA transcription	702.483	57	18	2743.05	254	55
mlr0325	DNA-directed RNA polymerase alpha subunit	Transcription	RNA synthesis, modification, and DNA transcription	1020.04	80	15	1871.19	180	23
mlr3210	rRNA methylase	Transcription	RNA synthesis, modification, and DNA transcription	129.725	6	1	70.7097	5	3
mlr3741	sigma factor	Transcription	RNA synthesis, modification, and DNA transcription	127.641	9	3	88.0405	5	3
mlr3852	ATP-dependent helicase; MgpS	Transcription	RNA synthesis, modification, and DNA transcription	79.7049	5	3	241.428	29	9
mlr5562	polyribonucleotide nucleotidyltransferase	Transcription	RNA synthesis, modification, and DNA transcription	441.369	43	13	1554.03	151	19
mlr7753	RNA polymerase omega subunit	Transcription	RNA synthesis, modification, and DNA transcription	124.715	9	2	537.857	64	7
mlr7773	extracytoplasmic sigma factor; EcfR	Transcription	RNA synthesis, modification, and DNA transcription				39.6526	4	2
mll0419	methionyl-tRNA synthetase	Translation	Aminoacyl tRNA synthetases and tRNA modification				57.7543	3	2
mll0675	Glu-tRNA(Gln) amidotransferase subunit A	Translation	Aminoacyl tRNA synthetases and tRNA modification	82.4621	7	5	332.867	28	8
mll0813	glutamyl tRNA synthetase	Translation	Aminoacyl tRNA synthetases and tRNA modification	76.5191	5	3	156.278	12	3
mll0914	threonyl-tRNA synthetase	Translation	Aminoacyl tRNA synthetases and tRNA modification	380.26	31	13	240.228	19	10
mll1081	seryl-tRNA synthetase	Translation	Aminoacyl tRNA synthetases and tRNA modification	74.7369	5	4	270.215	27	9
mll1091	arginyl-tRNA synthetase	Translation	Aminoacyl tRNA synthetases and tRNA modification	102.971	5	3	210.602	18	7
mll1104	valyl-tRNA synthetase	Translation	Aminoacyl tRNA synthetases and tRNA modification	107.81	6	3	364.321	31	11
mll1344	proline-tRNA ligase	Translation	Aminoacyl tRNA synthetases and tRNA modification	253.486	16	6	500.825	41	8
mll4077	leucyl-tRNA synthetase	Translation	Aminoacyl tRNA synthetases and tRNA modification	73.0138	3	2	294.919	22	9
mll4287	tRNA (guanine-N1)-methyltransferase	Translation	Aminoacyl tRNA synthetases and tRNA modification				94.1856	5	3
mll5053	phenylalanine-tRNA ligase beta chain (EC 6.1.1.20)	Translation	Aminoacyl tRNA synthetases and tRNA modification	310.808	26	10	435.962	47	15
mll5055	phenylalanyl-tRNA synthetase, alpha-subunit	Translation	Aminoacyl tRNA synthetases and tRNA modification	140.076	8	5	121.067	9	6
mll5317	trytophanyl-tRNA synthetase	Translation	Aminoacyl tRNA synthetases and tRNA modification	45.8467	4	2	52.79	3	2
mll5634	lysyl tRNA synthetase	Translation	Aminoacyl tRNA synthetases and tRNA modification				62.6245	4	3
mlr0032	alanyl-tRNA synthetase	Translation	Aminoacyl tRNA synthetases and tRNA modification	693.134	56	13	490.739	34	12
mlr0190	Glu-tRNA(Gln) amidotransferase subunit	Translation	Aminoacyl tRNA synthetases and tRNA modification	176.583	11	7	388.384	32	7
mlr0334	ribosomal large subunit pseudouridine synthase C	Translation	Aminoacyl tRNA synthetases and tRNA modification				62.5026	3	3
mlr0628	glutamyl-tRNA synthetase	Translation	Aminoacyl tRNA synthetases and tRNA modification	141.076	12	5	557.313	65	12
mlr2824	tRNA (5-methylaminomethyl-2-thiouridylate)-methyltransferase	Translation	Aminoacyl tRNA synthetases and tRNA modification				58.1628	4	2
mlr5558	tRNA pseudouridine 55 synthase	Translation	Aminoacyl tRNA synthetases and tRNA modification				56.1886	4	2
mlr6928	histidyl-tRNA synthetase	Translation	Aminoacyl tRNA synthetases and tRNA modification				91.3172	8	5
mlr7434	glycyl-tRNA synthetase, alpha chain	Translation	Aminoacyl tRNA synthetases and tRNA modification				35.3163	4	2
mlr7435	glycyl-tRNA synthetase, beta chain	Translation	Aminoacyl tRNA synthetases and tRNA modification				190.782	18	7
mlr7799	cysteine-tRNA ligase	Translation	Aminoacyl tRNA synthetases and tRNA modification	53.9207	2	2	41.3263	3	2
mlr8250	isoleucyl-tRNA synthetase	Translation	Aminoacyl tRNA synthetases and tRNA modification				97.296	13	8
mlr8358	aspartate-tRNA ligase	Translation	Aminoacyl tRNA synthetases and tRNA modification	85.8325	9	5	295.841	40	14
msl0677	Glu-tRNA(Gln) amidotransferase subunit C	Translation	Aminoacyl tRNA synthetases and tRNA modification	117.054	6	1	151.972	9	1
mll0348	propionyl-CoA carboxylase	Translation	Degradation of proteins, peptides, and glycopeptides				209.595	10	4
mll0871	propionyl-CoA carboxylase alpha chain precursor	Translation	Degradation of proteins, peptides, and glycopeptides				86.8219	5	3
mll1078	L-isoaspartyl protein carboxyl methyltransferase	Translation	Degradation of proteins, peptides, and glycopeptides	74.2694	5	2	94.5417	10	5
mll1451	probable serine protease	Translation	Degradation of proteins, peptides, and glycopeptides	772.895	44	9	848.182	79	13
mll1455	protease subunit; HflK	Translation	Degradation of proteins, peptides, and glycopeptides	166.389	12	3	300.47	24	5
mll2051	probable serine protease	Translation	Degradation of proteins, peptides, and glycopeptides				132.247	11	3
mll2416	serine protease	Translation	Degradation of proteins, peptides, and glycopeptides	68.8711	3	2	418.137	39	5
mll4000	carboxyl-terminal protease	Translation	Degradation of proteins, peptides, and glycopeptides	141.872	12	5	284.735	38	10
mll4288	putative 16S rRNA processing protein	Translation	Degradation of proteins, peptides, and glycopeptides	89.0926	5	1	124.826	9	2
mll4430	contains similarity to ATP-dependent protease	Translation	Degradation of proteins, peptides, and glycopeptides	191.899	13	6	303.638	26	7
mll7396	aminopeptidase	Translation	Degradation of proteins, peptides, and glycopeptides	357.497	29	9	690.227	54	9
mll7516	processing proteinase	Translation	Degradation of proteins, peptides, and glycopeptides				84.3271	7	4
mll7643	aminopeptidase	Translation	Degradation of proteins, peptides, and glycopeptides				83.6836	8	5
mll7727	3-methylcrotonyl-CoA carboxylase biotin-containing subunit	Translation	Degradation of proteins, peptides, and glycopeptides				47.2617	2	2
mlr0689	DNA processing chain A	Translation	Degradation of proteins, peptides, and glycopeptides				67.4504	3	2
mlr1535	aminopeptidase P	Translation	Degradation of proteins, peptides, and glycopeptides	104.349	7	3	184.079	16	5
mlr3576	acetyl-CoA carboxylase carboxyltransferase alpha subunit	Translation	Degradation of proteins, peptides, and glycopeptides	155.265	8	3	310.094	16	3
mlr5075	acetyl-CoA carboxylase carboxyltransferase beta chain (EC 6.4.1.2)	Translation	Degradation of proteins, peptides, and glycopeptides				115.302	8	2
mlr6114	serine hydroxymethyltransferase	Translation	Degradation of proteins, peptides, and glycopeptides	848.087	60	8
mlr6296	putative carboxylase	Translation	Degradation of proteins, peptides, and glycopeptides	201.979	20	4
mlr7692	serine protease	Translation	Degradation of proteins, peptides, and glycopeptides	122.233	8	4	147.754	12	6
mlr8255	protease	Translation	Degradation of proteins, peptides, and glycopeptides				52.36	4	2
mlr8472	ATP-dependent Clp proteinase	Translation	Degradation of proteins, peptides, and glycopeptides	276.577	27	4	363.73	46	6
mlr8474	ATP-dependent Clp protease ATP binding subunit; ClpX	Translation	Degradation of proteins, peptides, and glycopeptides	88.7778	5	2	512.611	51	10
mlr8476	ATP-dependent protease; Lon	Translation	Degradation of proteins, peptides, and glycopeptides	157.785	11	6	1215.47	107	24
mll4477	chromosome partitioning protein; ParB	Translation	Nucleoproteins	90.4073	7	5	209.001	18	8
mll4479	chromosome partitioning protein; ParA	Translation	Nucleoproteins	52.41	3	2	72.205	4	2
mlr7527	chromosome segregation SMC protein	Translation	Nucleoproteins				195.307	16	10
mll0642	ribosome releasing factor	Translation	Protein modification and translation factors	229.137	21	6	425.114	56	10
mll0650	elongation factor Ts	Translation	Protein modification and translation factors	1219.04	95	10	1433.92	112	11
mll0727	peptidyl prolyl cis-trans isomerase	Translation	Protein modification and translation factors	666.74	57	7	1108.34	117	10
mll0728	peptidyl prolyl cis-trans isomerase	Translation	Protein modification and translation factors	249.483	22	3	308.61	28	3
mll1618	methionine gamma-lyase	Translation	Protein modification and translation factors				80.2535	10	7
mll1760	probable methionine sulfoxide reductase	Translation	Protein modification and translation factors	132.118	9	3	326.229	30	7
mll3435	peptide chain release factor 1	Translation	Protein modification and translation factors	57.89	2	2	99.2587	8	3
mll5061	translation initiation factor IF-3	Translation	Protein modification and translation factors	81.2386	8	2	111.155	16	6
mll8261	elongation factor P	Translation	Protein modification and translation factors				78.3558	7	2
mlr0216	translation releasing factor RF-2	Translation	Protein modification and translation factors	51.8967	4	2
mlr0263	elongation factor Tu	Translation	Protein modification and translation factors	3162.5	262	15	10794.7	1049	19
mlr0402	host factor-I or probable NfrA protein	Translation	Protein modification and translation factors				132.424	7	2
mlr0613	peptidyl-prolyl cis-trans isomerse D	Translation	Protein modification and translation factors				185.304	18	6
mlr0883	glycine cleavage system protein T	Translation	Protein modification and translation factors	1489.2	105	9	1489.97	127	10
mlr0884	glycine cleavage system protein H	Translation	Protein modification and translation factors	206.281	15	3	400.273	36	4
mlr0885	glycine cleavage system protein P	Translation	Protein modification and translation factors	211.106	13	5	323.622	26	10
mlr0954	methionine aminopeptidase	Translation	Protein modification and translation factors	63.77	5	2	193.38	19	6
mlr2549	elongation factor G, EF-G	Translation	Protein modification and translation factors				436.684	40	10
mlr3002	oligoendopeptidase F	Translation	Protein modification and translation factors				52.5517	3	2
mlr3919	elongation factor P	Translation	Protein modification and translation factors	68.2589	5	3	134.894	12	3
mlr4139	peptidyl-dipeptidase	Translation	Protein modification and translation factors	89.75	7	3	205.658	19	7
mlr5356	peptide chain release factor 3	Translation	Protein modification and translation factors				60.1603	7	3
mlr5531	peptide N-acetyltransferase	Translation	Protein modification and translation factors				79.205	4	2
mlr5545	S-adenosylmethionine synthase	Translation	Protein modification and translation factors	754.798	61	14	1118.72	95	14
mlr5554	translation initiation factor if-2	Translation	Protein modification and translation factors	215.605	17	11	1225.54	106	22
mlr5557	ribosome-binding factor A	Translation	Protein modification and translation factors	207.308	7	2	291.452	22	6
mlr5606	leucine aminopeptidase	Translation	Protein modification and translation factors	89.4267	6	2	265.712	19	4
mlr6115	S-adenosylmethionine synthetase	Translation	Protein modification and translation factors	7077.15	579	15	120.67	7	4
mlr7803	prolyl aminopeptidase	Translation	Protein modification and translation factors	83.1117	3	2	129.255	10	4
mlr7868	leucine aminopeptidase	Translation	Protein modification and translation factors	120.225	11	4	538.084	45	9
mlr8570	dipeptidase	Translation	Protein modification and translation factors				66.4455	6	2
msl6453	translation initiation factor IF-1; InfA	Translation	Protein modification and translation factors	354.405	25	4	1151.11	104	6
mll0651	30S ribosomal protein S2	Translation	Ribosomal proteins	445.463	39	10	599.137	63	13
mll4019	ribosomal protein L21	Translation	Ribosomal proteins				210.297	17	4
mll4283	50s ribosomal protein L19	Translation	Ribosomal proteins	60.8347	4	2	234.255	30	6
mll5057	ribosomal protein L20	Translation	Ribosomal proteins				335.165	28	4
mll5210	ribosomal protein S1	Translation	Ribosomal proteins	1460.87	95	14	3873.81	266	20
mll5582	30S ribosomal protein S20	Translation	Ribosomal proteins				49.4333	4	2
mll7843	50S ribosomal protein L9, cultivar specific nodulation protein; Csn1	Translation	Ribosomal proteins	108.758	12	3	703.488	74	6
mll7846	30S ribosomal protein S6	Translation	Ribosomal proteins	232.223	15	3	491.215	65	4
mll8456	ribosomal protein S9	Translation	Ribosomal proteins				144.119	13	1
mll8458	ribosomal protein L13	Translation	Ribosomal proteins	100.918	6	4	938.442	96	7
mlr0045	30S ribosomal protein S4	Translation	Ribosomal proteins	89.1763	7	3	555.248	53	7
mlr0271	50S ribosomal protein L11	Translation	Ribosomal proteins	65.5513	4	1	258.807	23	3
mlr0273	50S ribosomal protein L1	Translation	Ribosomal proteins	230.193	19	4	405.367	37	5
mlr0274	50S ribosomal protein L10	Translation	Ribosomal proteins	83.9564	6	3	713.763	57	5
mlr0275	50S ribosomal protein L7/L12	Translation	Ribosomal proteins	308.532	28	2	1186.28	129	4
mlr0283	30S ribosomal protein S12	Translation	Ribosomal proteins				114.258	14	4
mlr0284	30S ribosomal protein S7	Translation	Ribosomal proteins	255.873	26	7	829.357	81	11
mlr0289	30S ribosomal protein S10	Translation	Ribosomal proteins	246.898	19	3	2025.3	259	5
mlr0291	50S ribosomal protein L3	Translation	Ribosomal proteins	281.616	16	3	611.247	57	7
mlr0292	50S ribosomal protein L4	Translation	Ribosomal proteins	104.822	6	1	273.511	23	2
mlr0295	50S ribosomal protein L2	Translation	Ribosomal proteins	72.2156	4	1	262.464	26	7
mlr0298	50S ribosomal protein L22	Translation	Ribosomal proteins	146.714	10	2	556.268	45	3
mlr0300	30S ribosomal protein S3	Translation	Ribosomal proteins	219.728	16	4	462.007	45	5
mlr0301	50S ribosomal protein L16	Translation	Ribosomal proteins				129.407	13	2
mlr0305	50S ribosomal protein L14	Translation	Ribosomal proteins				509.547	34	4
mlr0306	50S ribosomal protein L24	Translation	Ribosomal proteins	174.45	15	4	378.122	34	3
mlr0308	50S ribosomal protein L5	Translation	Ribosomal proteins	227.871	16	5	405.145	40	6
mlr0310	30S ribosomal protein S8	Translation	Ribosomal proteins	93.7961	6	3	406.418	44	7
mlr0312	50S ribosomal protein L6	Translation	Ribosomal proteins	117.486	11	5	296.789	36	5
mlr0313	50S ribosomal protein L18	Translation	Ribosomal proteins	103.653	8	3	310.052	30	4
mlr0318	50S ribosomal protein L15	Translation	Ribosomal proteins				64.193	8	1
mlr0323	30S ribosomal protein S13	Translation	Ribosomal proteins	104.031	9	5	276.781	36	10
mlr0324	30S ribosomal protein S11	Translation	Ribosomal proteins	149.014	11	2	653.014	66	5
mlr0326	50S ribosomal protein L17	Translation	Ribosomal proteins	220.203	25	4	1023.31	106	8
mlr2692	50S ribosomal protein L25	Translation	Ribosomal proteins	200.815	19	3	499.894	52	12
mlr3552	50S ribosomal protein L28	Translation	Ribosomal proteins	108.95	9	2	415.916	31	3
mlr4381	ribosomal protein S16	Translation	Ribosomal proteins	69.1469	5	1	221.92	18	2
mlr7777	similar to ribosomal protein S6-glutamic acid ligase	Translation	Ribosomal proteins				77.6825	6	5
msl4017	ribosomal protein L27	Translation	Ribosomal proteins				162.865	18	3
msl5059	ribosomal protein L35	Translation	Ribosomal proteins				56.4244	5	1
msl7844	30S ribosomal protein S18	Translation	Ribosomal proteins				67.2761	9	2
msr0293	50S ribosomal protein L23	Translation	Ribosomal proteins	80.2071	6	3	787.131	75	4
msr0297	30S ribosomal protein S19	Translation	Ribosomal proteins	70.5033	4	2	245.308	36	3
msr0303	50S ribosomal protein L29	Translation	Ribosomal proteins	94.1092	7	2	366.221	33	4
msr0304	30S ribosomal protein S17	Translation	Ribosomal proteins	104.99	10	3	158.875	20	4
msr0848	50S ribosomal protein L33	Translation	Ribosomal proteins				288.327	28	1
msr3117	ribosomal protein S21	Translation	Ribosomal proteins				47.9538	5	1
msr3935	50S ribosomal protein L31	Translation	Ribosomal proteins	74.3003	5	1	247.943	26	3
msr5561	ribosomal protein S15	Translation	Ribosomal proteins	82.8068	7	2	1110.77	120	7
mll0086	amino acid binding protein	Transport and binding proteins	Transport and binding proteins				40.9802	2	2
mll0232	probable ATP-binding component of ABC transporter	Transport and binding proteins	Transport and binding proteins				65.04	3	2
mll0236	probable binding protein component of ABC transporter	Transport and binding proteins	Transport and binding proteins				189.974	21	6
mll0504	ATP-binding protein of sugar ABC transporter	Transport and binding proteins	Transport and binding proteins				88.6111	7	3
mll0663	endopeptidase Clp ATP-binding chain A	Transport and binding proteins	Transport and binding proteins	54.404	4	2	1015.56	95	27
mll0706	ATP-binding protein of sugar ABC transporter	Transport and binding proteins	Transport and binding proteins				66.1982	6	3
mll0758	probable ATP-binding component of ABC transporter	Transport and binding proteins	Transport and binding proteins	92.2032	5	2
mll0762	urea/short-chain amide ABC transporter, periplasmic urea/short-chain amide-binding protein	Transport and binding proteins	Transport and binding proteins	180.351	10	3
mll0849	ATP-binding protein of sugar ABC transporter	Transport and binding proteins	Transport and binding proteins				106.936	13	4
mll0854	probable secreted solute-binding protein	Transport and binding proteins	Transport and binding proteins				166.95	18	7
mll1012	periplasmic ribose-binding protein	Transport and binding proteins	Transport and binding proteins				100.377	9	5
mll1293	ATP-binding protein of ABC transporter	Transport and binding proteins	Transport and binding proteins	51.7192	3	2	150.23	7	3
mll1296	permease protein of ABC transporter	Transport and binding proteins	Transport and binding proteins	625.613	36	9	908.986	56	12
mll1341	ATP-binding protein of ABC transporter	Transport and binding proteins	Transport and binding proteins	120.449	10	3	189.232	16	5
mll1462	probable molybdenum transport regulator; MopA	Transport and binding proteins	Transport and binding proteins				62.1022	5	2
mll1465	molybdenum transport protein; ModA	Transport and binding proteins	Transport and binding proteins				86.5683	9	3
mll1656	ATP-binding protein of dipeptide ABC transporter	Transport and binding proteins	Transport and binding proteins				99.1318	9	5
mll1660	dipeptide binding protein component of ABC transporter	Transport and binding proteins	Transport and binding proteins	91.8911	3	2	108.786	11	3
mll1682	binding protein component precursor of ABC ribose transporter	Transport and binding proteins	Transport and binding proteins				106.123	9	4
mll1692	periplasmic sugar-binding protein of sugar ABC transporter	Transport and binding proteins	Transport and binding proteins				212.885	20	5
mll1725	binding protein component of sugar ABC transporter	Transport and binding proteins	Transport and binding proteins	185.183	13	6	1003.66	70	13
mll1741	periplasmic spermidine/putrescine-binding protein or ABC transporter	Transport and binding proteins	Transport and binding proteins	108.634	4	2	97.52	2	2
mll1918	sugar binding protein of sugar ABC transporter	Transport and binding proteins	Transport and binding proteins				85.2065	6	2
mll2146	ATP-binding protein of ribose ABC transporter	Transport and binding proteins	Transport and binding proteins				105.91	8	4
mll2148	ribose-binding protein of ribose ABC transporter	Transport and binding proteins	Transport and binding proteins				584.577	59	9
mll2256	cation transport protein	Transport and binding proteins	Transport and binding proteins				50.8755	3	2
mll2475	probable metal-transporting P-type ATPase	Transport and binding proteins	Transport and binding proteins				38.2522	2	2
mll2673	probable chaperone	Transport and binding proteins	Transport and binding proteins	40.19	3	1	92.4492	11	3
mll2714	ATP-binding protein of ABC transporter	Transport and binding proteins	Transport and binding proteins				51.8479	3	2
mll2746	ABC transporter binding protein	Transport and binding proteins	Transport and binding proteins	203.869	14	5	638.782	47	7
mll2885	ABC transporter, periplasmic binding protein	Transport and binding proteins	Transport and binding proteins	480.194	36	6	644.127	55	7
mll2890	ABC transporter, ATP-binding component	Transport and binding proteins	Transport and binding proteins	194.476	18	7	318.722	31	7
mll3065	ABC transporter, ATP-binding protein (Sulfate)	Transport and binding proteins	Transport and binding proteins	102.486	7	3	72.2092	7	4
mll3069	ABC transporter, periplasmic binding protein	Transport and binding proteins	Transport and binding proteins	1086.35	81	8	756.604	59	8
mll3194	phosphotransferase system enzyme II (EC 2.7.1.69)	Transport and binding proteins	Transport and binding proteins	43.663	3	2	308.639	25	5
mll3197	ABC transporter ATP-binding protein	Transport and binding proteins	Transport and binding proteins				215.607	14	7
mll3319	inding protein component of ABC sugar transporter	Transport and binding proteins	Transport and binding proteins				80.6014	5	2
mll3429	endopeptidase Clp ATP-binding chain B; ClpB	Transport and binding proteins	Transport and binding proteins	702.524	55	17	945.902	95	25
mll3503	sn-glycerol-3-phosphate transport system, periplasmic binding; UgpB	Transport and binding proteins	Transport and binding proteins	880.232	69	10	107.685	13	5
mll3596	ribose ABC transporter, ribose-binding protein	Transport and binding proteins	Transport and binding proteins	253.76	17	6	588.506	37	8
mll3598	ribose ABC transporter, ATP-binding protein	Transport and binding proteins	Transport and binding proteins				61.19	4	1
mll3626	ABC transporter, periplasmic substrate-binding protein (iron)	Transport and binding proteins	Transport and binding proteins	435.993	38	6	55.5133	4	2
mll3669	spermidine/putrescine-binding protein	Transport and binding proteins	Transport and binding proteins				233.691	19	3
mll3710	ABC-transport system ATP binding protein	Transport and binding proteins	Transport and binding proteins	89.6813	5	2	257.606	25	8
mll3713	xylose binding protein transport system; XylF	Transport and binding proteins	Transport and binding proteins	884.748	62	10	3358.45	267	19
mll3718	phosphate transport regulon regulator; PhoU	Transport and binding proteins	Transport and binding proteins	789.869	60	9	241.066	15	4
mll3719	phosphate ABC transporter ATP-binding protein; PstB	Transport and binding proteins	Transport and binding proteins	177.465	11	5	49.0533	3	2
mll3723	periplasmic phosphate-binding protein	Transport and binding proteins	Transport and binding proteins	4553.87	333	10	777.188	68	8
mll3833	similar to periplasmic linker protein	Transport and binding proteins	Transport and binding proteins				100.074	11	5
mll3858	amino acid ABC transporter, ATP-binding protein	Transport and binding proteins	Transport and binding proteins	66.2521	5	2	125.297	9	4
mll3861	amino acid ABC transporter, periplasmic amino acid-binding protein	Transport and binding proteins	Transport and binding proteins	2035.48	122	7	998.961	78	8
mll3867	thiamin ABC transporter, periplasmic-binding protein	Transport and binding proteins	Transport and binding proteins				82.77	8	3
mll3888	TolB protein precursor; periplasmic protein involved in the tonb-independent uptake of group A colicins	Transport and binding proteins	Transport and binding proteins	1047.42	78	17	1571.45	155	23
mll3934	ABC transporter, ATP-binding protein	Transport and binding proteins	Transport and binding proteins				42.8898	5	2
mll3970	periplasmic binding protein of ABC transporter	Transport and binding proteins	Transport and binding proteins	186.761	14	4	1251.15	120	6
mll3974	ATP-binding component of ABC transporter	Transport and binding proteins	Transport and binding proteins	69.5564	6	2	294.388	20	5
mll3975	ATP-binding component of ABC transporter (high-affinity branched-chain amino acid transport)	Transport and binding proteins	Transport and binding proteins	86.4031	6	3	160.06	14	4
mll4149	sugar ABC transporter, sugar-binding protein	Transport and binding proteins	Transport and binding proteins	176.543	18	8	350.925	33	12
mll4278	amino acid ABC transporter, periplasmic amino acid-binding protein	Transport and binding proteins	Transport and binding proteins	385.379	24	4	697.016	52	8
mll4346	ABC transporter, ATP-binding protein	Transport and binding proteins	Transport and binding proteins	130.878	6	2	206.034	18	4
mll4523	ATP-binding component of ABC transporter	Transport and binding proteins	Transport and binding proteins	141.059	12	3	160.947	13	4
mll4889	branched-chain amino acid ABC transporter, periplasmic amino acid-binding protein	Transport and binding proteins	Transport and binding proteins	248.023	23	8	488.223	43	11
mll4927	periplasmic sorbitol-binding protein	Transport and binding proteins	Transport and binding proteins				175.883	16	5
mll4957	Similar to FrcK [Sinorhizobium meliloti] (kinase-like protein in fructose transporter operon)	Transport and binding proteins	Transport and binding proteins				146.932	11	3
mll4996	rhizopine periplasmic transport protein MocB, also similar to sugar ABC transporter (sugar-binding protein)	Transport and binding proteins	Transport and binding proteins	108.046	10	5	420.33	32	9
mll5004	heat shock protein; ATP-dependent HSL protease ATP-binding subunit; HslU	Transport and binding proteins	Transport and binding proteins	107.009	10	6	626.005	66	11
mll5107	alpha-glucosides ABC transporter, ATP-binding protein	Transport and binding proteins	Transport and binding proteins				400.407	37	9
mll5113	alpha-glucosides ABC transporter, substrate-binding protein	Transport and binding proteins	Transport and binding proteins				2027.61	202	19
mll5121	ABC transporter, binding protein	Transport and binding proteins	Transport and binding proteins	388.257	28	10
mll5123	ABC transporter, ATP-binding protein	Transport and binding proteins	Transport and binding proteins				52.4112	5	3
mll5127	ABC transporter, binding protein	Transport and binding proteins	Transport and binding proteins	145.237	14	4	708.196	55	12
mll5202	amino acid ABC transporter, binding protein	Transport and binding proteins	Transport and binding proteins	542.816	42	7	1573.03	137	9
mll5204	amino acid ABC transporter, ATP-binding protein	Transport and binding proteins	Transport and binding proteins				53.3967	3	2
mll5302	ABC transporter, periplasmic substrate-binding protein	Transport and binding proteins	Transport and binding proteins				80.2944	6	5
mll5441	ABC transporter, periplasmic peptide-binding protein	Transport and binding proteins	Transport and binding proteins				136.934	10	3
mll5490	peptide ABC transporter, ATP-binding protein	Transport and binding proteins	Transport and binding proteins	60.5512	5	5	155.191	16	7
mll5494	peptide ABC transporter, periplasmic peptide-binding protein	Transport and binding proteins	Transport and binding proteins	112.51	7	1	82.6996	8	4
mll5657	sugar ABC transporter (ATP-binding protein)	Transport and binding proteins	Transport and binding proteins	46.7299	4	2	210.283	24	9
mll5659	sugar ABC transporter, periplasmic-binding protein	Transport and binding proteins	Transport and binding proteins	660.294	52	11	450.749	43	10
mll5706	sugar ABC transporter, periplasmic sugar-binding protein	Transport and binding proteins	Transport and binding proteins	100.769	7	4	290.266	26	9
mll6978	ABC-transport protein, ATP-binding protein	Transport and binding proteins	Transport and binding proteins				35.7246	4	1
mll7154	ABC transporter, periplasmic substrate-binding protein	Transport and binding proteins	Transport and binding proteins				17.4203	2	2
mll7188	ABC transporter, binding protein	Transport and binding proteins	Transport and binding proteins				159.016	11	4
mll7204	ABC transporter, substrate binding protein	Transport and binding proteins	Transport and binding proteins				270.333	17	6
mll7247	ABC transporter substrate binding protein	Transport and binding proteins	Transport and binding proteins	155.552	13	4	310.166	27	8
mll7332	ABC transporter binding protein	Transport and binding proteins	Transport and binding proteins				75.2167	5	2
mll7351	ABC transporter binding protein	Transport and binding proteins	Transport and binding proteins	212.851	16	4	510.577	42	6
mll7366	ABC transporter binding protein	Transport and binding proteins	Transport and binding proteins				139.901	16	4
mll7373	ABC transporter, ATP-binding protein	Transport and binding proteins	Transport and binding proteins				58.6067	2	2
mll7564	ABC transporter ATP-binding protein	Transport and binding proteins	Transport and binding proteins				101.221	6	1
mll8318	similar to sdeB gene, essential for sporulation	Transport and binding proteins	Transport and binding proteins				70.8652	3	2
mll8488	ABC transporter, binding protein	Transport and binding proteins	Transport and binding proteins	90.0975	7	2	1142.6	95	11
mll8567	ABC transporter, binding protein	Transport and binding proteins	Transport and binding proteins	133.927	7	3	197.5	12	3
mlr0016	ABC transporter subunit	Transport and binding proteins	Transport and binding proteins				430.217	40	12
mlr0019	ABC transporter ATP-binding protein	Transport and binding proteins	Transport and binding proteins	93.4892	6	3	579.594	53	9
mlr0514	probable binding protein component of ABC transporter	Transport and binding proteins	Transport and binding proteins				87.4041	9	4
mlr0549	probable amino acid binding protein of ABC transporter	Transport and binding proteins	Transport and binding proteins	874.365	57	4	2562.65	184	6
mlr0604	probable permease	Transport and binding proteins	Transport and binding proteins				127.729	10	3
mlr0750	excinuclease ABC subunit A	Transport and binding proteins	Transport and binding proteins				572.051	54	15
mlr1186	dipeptide-binding protein of ABC transporter	Transport and binding proteins	Transport and binding proteins	187.132	12	3	300.437	26	3
mlr1190	probable ATP-binding component of ABC transporter	Transport and binding proteins	Transport and binding proteins				57.7366	4	4
mlr1666	sulfate binding protein of ABC transporter	Transport and binding proteins	Transport and binding proteins	448.85	37	7	921.982	88	10
mlr1669	ATP-binding protein of sulfate ABC transporter	Transport and binding proteins	Transport and binding proteins				81.4922	5	2
mlr1672	sulfate-binding protein of ABC transporter	Transport and binding proteins	Transport and binding proteins	301.603	31	6	209.957	24	8
mlr1890	ribose binding protein of ABC transporter	Transport and binding proteins	Transport and binding proteins	92.9285	5	2	660.425	47	8
mlr2201	probable binding protein component of amino acid ABC transporter	Transport and binding proteins	Transport and binding proteins	58.2794	5	2	86.936	8	3
mlr2439	sugar binding protein of ABC transporter	Transport and binding proteins	Transport and binding proteins				143.182	9	1
mlr2631	excinuclease ABC subunit B	Transport and binding proteins	Transport and binding proteins				116.012	9	5
mlr3050	maltose-binding protein component of ABC sugar transporter	Transport and binding proteins	Transport and binding proteins	1011.98	91	13	1145.3	115	18
mlr3054	ATP-binding component of ABC sugar transporter	Transport and binding proteins	Transport and binding proteins	92.5952	9	4	162.605	13	5
mlr3154	sugar ABC transporter, ATP-binding protein	Transport and binding proteins	Transport and binding proteins				226.114	19	6
mlr3334	periplasmic ribose-binding protein, sugar ABC transporter	Transport and binding proteins	Transport and binding proteins	167.159	17	5	2921.72	277	8
mlr3336	ATP-binding protein, sugar ABC transporter (ribose)	Transport and binding proteins	Transport and binding proteins				154.98	21	11
mlr3349	ATP-binding component of phosphonate transport, HisP-like nucleotide binding protein; PhnL	Transport and binding proteins	Transport and binding proteins	58.6733	4	3
mlr3355	periplasmic binding protein component	Transport and binding proteins	Transport and binding proteins	602.54	49	6
mlr3395	ABC transporter oligopeptide-binding protein	Transport and binding proteins	Transport and binding proteins	122.88	12	6	447.89	38	11
mlr3495	iron-binding periplasmic protein; SfuA protein precursor	Transport and binding proteins	Transport and binding proteins	209.58	15	5	1123.69	82	6
mlr3498	iron(III)-transport ATP-binding protein; SfuC	Transport and binding proteins	Transport and binding proteins				105.364	8	3
mlr3522	cell division ATP-binding protein; FtsE	Transport and binding proteins	Transport and binding proteins				98.0567	5	3
mlr3649	RND efflux transporter	Transport and binding proteins	Transport and binding proteins				262.676	23	8
mlr3870	ABC transporter, ATP-binding protein	Transport and binding proteins	Transport and binding proteins				92.346	8	5
mlr4190	spermidine/putrescine ABC transporter, periplasmic spermidine/putrescine-binding protein	Transport and binding proteins	Transport and binding proteins				95.4167	8	4
mlr4348	ABC transporter (permease)	Transport and binding proteins	Transport and binding proteins				63.8613	6	2
mlr4771	secreted sugar-binding protein	Transport and binding proteins	Transport and binding proteins	297.802	24	9	2979.6	267	19
mlr4779	sugar ABC transporter, ATP-binding component	Transport and binding proteins	Transport and binding proteins				271.596	16	6
mlr4789	amino acid ABC transporter, periplasmic amino acid-binding protein	Transport and binding proteins	Transport and binding proteins	103.717	7	2	143.806	12	3
mlr4897	amino acid ABC transporter, periplasmic binding protein	Transport and binding proteins	Transport and binding proteins	219.238	14	4	453.53	36	6
mlr4966	sugar (D-ribose) ABC transporter, periplasmic sugar-binding protein	Transport and binding proteins	Transport and binding proteins	257.369	19	7	483.901	39	10
mlr4967	sugar (D-ribose) ABC transporter, ATP-binding protein	Transport and binding proteins	Transport and binding proteins				75.1349	6	2
mlr5166	periplasmic mannitol-binding protein; SmoM	Transport and binding proteins	Transport and binding proteins	120.731	7	4	376.066	34	7
mlr5276	exopolysaccharide polymerization protein, succinoglycan biosynthesis transport protein; ExoP	Transport and binding proteins	Transport and binding proteins	116.404	9	3	281.573	31	10
mlr5381	ABC transporter, binding protein	Transport and binding proteins	Transport and binding proteins				119.419	11	5
mlr5382	ABC transporter ATP-binding protein	Transport and binding proteins	Transport and binding proteins				68.0249	6	4
mlr5419	ABC transporter ATP-binding component	Transport and binding proteins	Transport and binding proteins				123.803	12	3
mlr5420	ABC transporter ATP-binding component	Transport and binding proteins	Transport and binding proteins				114.86	9	3
mlr5513	ABC transporter, periplasmic oligopeptide-binding protein	Transport and binding proteins	Transport and binding proteins	529.826	27	6	660.668	45	6
mlr5526	bacterioferritin	Transport and binding proteins	Transport and binding proteins				60.3067	4	1
mlr5551	N utilization substance protein A	Transport and binding proteins	Transport and binding proteins	626.841	49	16	1706.47	153	19
mlr5654	ABC transporter, periplasmic amino acid-binding protein	Transport and binding proteins	Transport and binding proteins	137.449	12	4	220.958	18	5
mlr5842	C4-dicarboxylate transport system regulatory protein	Transport and binding proteins	Transport and binding proteins				63.38	3	2
mlr5867	ABC transporter, ATP-binding protein; ExsA	Transport and binding proteins	Transport and binding proteins	89.9695	4	3
mlr6444	ABC transporter, periplasmic alpha-galactoside binding protein	Transport and binding proteins	Transport and binding proteins				62.0154	4	4
mlr6533	ABC transporter, polyamine transport protein, periplasmic protein	Transport and binding proteins	Transport and binding proteins	136.401	8	4	630.54	49	7
mlr6534	ABC transporter, polyamine transport protein, ATP-binding protein	Transport and binding proteins	Transport and binding proteins				226.132	21	5
mlr6796	ABC transporter, ATP-binding protein	Transport and binding proteins	Transport and binding proteins				86.5899	8	4
mlr6992	ABC transporter, periplasmic binding-protein	Transport and binding proteins	Transport and binding proteins				315.849	30	4
mlr7115	ABC-transport protein, ATP-binding component	Transport and binding proteins	Transport and binding proteins				40.4717	3	2
mlr7133	amino acid ABC transporter protein, solute-binding component	Transport and binding proteins	Transport and binding proteins				76.4876	6	3
mlr7182	ABC transporter, amino acid-binding protein	Transport and binding proteins	Transport and binding proteins	191.962	10	4	606.614	38	12
mlr7288	ABC transporter binding protein	Transport and binding proteins	Transport and binding proteins	211.507	11	4	728.709	42	8
mlr7383	ABC transporter,binding protein	Transport and binding proteins	Transport and binding proteins				41.2613	2	2
mlr7582	sugar ABC transporter, periplasmic sugar-binding protein	Transport and binding proteins	Transport and binding proteins	74.6702	5	3	496.182	50	9
mlr7585	sugar ABC transporter, ATP binding protein	Transport and binding proteins	Transport and binding proteins				79.1078	7	4
mlr7597	ABC transporter, peptide-binding protein	Transport and binding proteins	Transport and binding proteins	851.577	61	12	2388.96	201	19
mlr7600	ABC transporter, ATP-binding protein	Transport and binding proteins	Transport and binding proteins				82.7349	8	4
mlr7676	ABC transporter, binding protein	Transport and binding proteins	Transport and binding proteins	123.587	7	4	314.75	29	7
mlr7721	ABC transporter, binding protein	Transport and binding proteins	Transport and binding proteins	438.722	35	10	1568.18	141	13
mlr7932	ABC transporter, ATP-binding component	Transport and binding proteins	Transport and binding proteins	51.785	3	2	109.042	8	4
mlr8149	ABC transporter, amino acid binding protein	Transport and binding proteins	Transport and binding proteins	417.064	33	10	2295.63	213	22
mlr8154	amino acid ABC transporter, ATP-binding protein	Transport and binding proteins	Transport and binding proteins	63.5449	5	2	517.433	62	10
mlr8228	iron (III) ABC transporter, periplasmic-binding protein	Transport and binding proteins	Transport and binding proteins	365.435	26	7	684.927	64	9
mlr8411	N-utilization substance protein B	Transport and binding proteins	Transport and binding proteins	56.4767	3	2	78.5384	10	5
mlr8413	ABC transporter, periplasmic substrate-binding protein	Transport and binding proteins	Transport and binding proteins	96.6985	10	5	233.669	16	5
mlr8439	succinoglycan transport protein; ExoP	Transport and binding proteins	Transport and binding proteins				96.0918	6	3
mlr8490	ABC transporter, ATP-binding protein	Transport and binding proteins	Transport and binding proteins				408.249	33	10
mlr9210	dipeptide binding protein	Transport and binding proteins	Transport and binding proteins				126.96	9	2
mll3162	uracil phosphoribosyltransferase (EC 2.4.2.9)	Transport and binding proteinsurines, pyrimidines, nucleosides, and nucleotides	Interconversions and salvage of nucleosides and nucleotides	292.583	22	6	577.738	58	10
mll3190	nucleoside hydrolase	Transport and binding proteinsurines, pyrimidines, nucleosides, and nucleotides	Interconversions and salvage of nucleosides and nucleotides	76.0178	5	2	95.3361	5	2
mll4784	deoxyribose-phosphate aldolase	Transport and binding proteinsurines, pyrimidines, nucleosides, and nucleotides	Interconversions and salvage of nucleosides and nucleotides	124.493	9	5	178.185	18	10
mll7917	nucleoside-diphosphate-kinase	Transport and binding proteinsurines, pyrimidines, nucleosides, and nucleotides	Interconversions and salvage of nucleosides and nucleotides	228.562	13	3	529.088	40	7
mlr0322	adenylate kinase	Transport and binding proteinsurines, pyrimidines, nucleosides, and nucleotides	Interconversions and salvage of nucleosides and nucleotides	298.626	24	4	340.871	29	4
mlr2009	inosine-uridine preferring nucleoside hydrolase	Transport and binding proteinsurines, pyrimidines, nucleosides, and nucleotides	Interconversions and salvage of nucleosides and nucleotides				163.543	14	3
mlr3158	cytidine/deoxycytidine deaminase (EC 3.5.4.-)	Transport and binding proteinsurines, pyrimidines, nucleosides, and nucleotides	Interconversions and salvage of nucleosides and nucleotides				57.07	4	2
mlr5135	xanthine dehydrogenase; XdhB	Transport and binding proteinsurines, pyrimidines, nucleosides, and nucleotides	Interconversions and salvage of nucleosides and nucleotides				126.23	12	7
mlr7426	octaprenyl-diphosphate synthase	Transport and binding proteinsurines, pyrimidines, nucleosides, and nucleotides	Interconversions and salvage of nucleosides and nucleotides				317.124	33	10
mlr7857	guanylate kinase	Transport and binding proteinsurines, pyrimidines, nucleosides, and nucleotides	Interconversions and salvage of nucleosides and nucleotides	68.3716	4	3	146.461	14	5
mlr8492	ribokinase	Transport and binding proteinsurines, pyrimidines, nucleosides, and nucleotides	Interconversions and salvage of nucleosides and nucleotides				73.7466	4	4
mll0057	phosphoribosylformylglycinamide synthetase	Transport and binding proteinsurines, pyrimidines, nucleosides, and nucleotides	Purine ribonucleotide biosynthesis	141.301	9	5	338.278	34	13
mll0065	phosphoribosylformylglycinamidine synthase	Transport and binding proteinsurines, pyrimidines, nucleosides, and nucleotides	Purine ribonucleotide biosynthesis				67.8462	6	3
mll0069	phosphoribosylaminoimidazole-succinocarboxamide synthase	Transport and binding proteinsurines, pyrimidines, nucleosides, and nucleotides	Purine ribonucleotide biosynthesis	158.784	10	4	91.0137	9	4
mll0079	adenylosuccinate lyase	Transport and binding proteinsurines, pyrimidines, nucleosides, and nucleotides	Purine ribonucleotide biosynthesis	176.325	11	5	431.172	32	11
mll0136	ribonucleotide reductase	Transport and binding proteinsurines, pyrimidines, nucleosides, and nucleotides	Purine ribonucleotide biosynthesis	561.817	54	17	366.72	39	17
mll1093	dGTP triphosphohydrolase	Transport and binding proteinsurines, pyrimidines, nucleosides, and nucleotides	Purine ribonucleotide biosynthesis				49.4321	6	3
mll2287	4-Hydroxybenzoyl-CoA reductase alpha-subunit	Transport and binding proteinsurines, pyrimidines, nucleosides, and nucleotides	Purine ribonucleotide biosynthesis	136.047	12	8	970.914	82	19
mll2603	5'-phosphoribosyl-4-(N-succinocarboxamide)-5-aminoimidazole synthetase	Transport and binding proteinsurines, pyrimidines, nucleosides, and nucleotides	Purine ribonucleotide biosynthesis	67.5011	4	2	70.5903	5	3
mll3163	Adenosine Deaminase (EC 3.5.4.4)	Transport and binding proteinsurines, pyrimidines, nucleosides, and nucleotides	Purine ribonucleotide biosynthesis				93.5152	6	2
mll3520	hypoxanthine-guanine phosphoribosyltransferase	Transport and binding proteinsurines, pyrimidines, nucleosides, and nucleotides	Purine ribonucleotide biosynthesis				200.431	20	3
mll3873	adenylosuccinate synthetase	Transport and binding proteinsurines, pyrimidines, nucleosides, and nucleotides	Purine ribonucleotide biosynthesis	228.164	18	8	463.561	51	14
mll7833	amidophosphoribosyltransferase	Transport and binding proteinsurines, pyrimidines, nucleosides, and nucleotides	Purine ribonucleotide biosynthesis	75.655	3	2	95.09	3	2
mll7961	phosphoribosylglycinamide formyltransferase	Transport and binding proteinsurines, pyrimidines, nucleosides, and nucleotides	Purine ribonucleotide biosynthesis				86.5318	11	2
mll7962	5'-phosphoribosyl-5-aminoimidazole synthetase	Transport and binding proteinsurines, pyrimidines, nucleosides, and nucleotides	Purine ribonucleotide biosynthesis	133.582	7	2	275.806	19	4
mlr3809	phosphoribosylaminoimidazole carboxylase I	Transport and binding proteinsurines, pyrimidines, nucleosides, and nucleotides	Purine ribonucleotide biosynthesis				53.7933	4	1
mlr4101	bifunctional purine biosynthesis protein	Transport and binding proteinsurines, pyrimidines, nucleosides, and nucleotides	Purine ribonucleotide biosynthesis	47.1784	3	3	93.0054	10	7
mlr5014	phosphoribosylformimino-5-aminoimidazole carboxamide ribotide isomerase	Transport and binding proteinsurines, pyrimidines, nucleosides, and nucleotides	Purine ribonucleotide biosynthesis	62.3108	3	3	135.105	11	4
mlr5070	N-(5'-phosphoribosyl)anthranilate isomerase	Transport and binding proteinsurines, pyrimidines, nucleosides, and nucleotides	Purine ribonucleotide biosynthesis				64.66	4	1
mlr5142	guanine deaminase	Transport and binding proteinsurines, pyrimidines, nucleosides, and nucleotides	Purine ribonucleotide biosynthesis				71.032	4	3
mlr6950	GMP synthetase	Transport and binding proteinsurines, pyrimidines, nucleosides, and nucleotides	Purine ribonucleotide biosynthesis	274.986	20	8	465.772	36	11
mlr7447	phosphoribosylamine-glycine ligase	Transport and binding proteinsurines, pyrimidines, nucleosides, and nucleotides	Purine ribonucleotide biosynthesis				71.4553	6	3
mll0424	thymidylate kinase	Transport and binding proteinsurines, pyrimidines, nucleosides, and nucleotides	Pyrimidine ribonucleotide biosynthesis				54.1825	5	1
mll0606	CTP synthase	Transport and binding proteinsurines, pyrimidines, nucleosides, and nucleotides	Pyrimidine ribonucleotide biosynthesis	67.2428	5	4	449.389	50	12
mll0643	uridylate kinase	Transport and binding proteinsurines, pyrimidines, nucleosides, and nucleotides	Pyrimidine ribonucleotide biosynthesis	317.922	22	5	471.917	42	8
mll5681	dihydroorotate dehydrogenase	Transport and binding proteinsurines, pyrimidines, nucleosides, and nucleotides	Pyrimidine ribonucleotide biosynthesis	47.5504	3	2	117.617	7	3
mlr0686	aspartate carbamoyltransferase	Transport and binding proteinsurines, pyrimidines, nucleosides, and nucleotides	Pyrimidine ribonucleotide biosynthesis				264.607	25	8
mlr2489	carbamoyl-phosphate synthetase small subunit	Transport and binding proteinsurines, pyrimidines, nucleosides, and nucleotides	Pyrimidine ribonucleotide biosynthesis				180.211	17	6
mlr2517	carbamoyl-phosphate synthase large subunit	Transport and binding proteinsurines, pyrimidines, nucleosides, and nucleotides	Pyrimidine ribonucleotide biosynthesis	110.517	11	6	693.192	62	23
mlr7756	orotate phosphoribosyltransferase	Transport and binding proteinsurines, pyrimidines, nucleosides, and nucleotides	Pyrimidine ribonucleotide biosynthesis				121.212	9	2
mlr7790	dihydroorotase	Transport and binding proteinsurines, pyrimidines, nucleosides, and nucleotides	Pyrimidine ribonucleotide biosynthesis				75.6363	9	4
mlr8350	inosine monophosphate dehydrogenase	Transport and binding proteinsurines, pyrimidines, nucleosides, and nucleotides	Pyrimidine ribonucleotide biosynthesis	262.759	23	9	234.748	23	8
