# Supplementary material for: Disclosure of the differences of Mesorhizobium loti under the free-living and symbiotic conditions by comparative proteome analysis without bacteroid isolation
Source: BMC Microbiol. 2013 Jul 31;13:180. doi: 10.1186/1471-2180-13-180 (PMC3750425; doi:10.1186/1471-2180-13-180)
Supplement: Additional file 3 — The annotated genes by the KEGG pathway analysis in Table1. a) Average of Mascot score of 3 measurements in protein identification. b) Peptides per protein in protein identification. c) Not detected. [file 1471-2180-13-180-S3.xlsx]

## Sheet: まとめ
		symbiosis			free-living
accession	Rhizobase description	Mascot Score	PSM	peptide	Mascot Score	PSM	peptide
*Central cabon metabolic pathway
mlr4640	glucokinase				78.8333	6	3
mlr7234	glucose kinase
mlr3412	glucokinase
mlr5411	glucose-6-phosphate isomerase	341.443	28	8	631.106	55	10
mll5025	6-phosphofructokinase (EC 2.7.1.11)	76.8872	6	4	170.785	19	7
mll0929	hypothetical protein	362.481	24	6	919.46	81	9
mlr3754	fructose-bisphosphate aldolase	173.954	17	5	211.96	22	7
mlr7221	putative aldolase				113.454	12	5
mll7273	fructose-bisphosphate aldolase	143.91	10	5	341.507	25	10
mll0610	triose-phosphate isomerase	128.447	10	4	445.765	48	7
mlr7275	triose-phosphate isomerase				86.685	4	2
mlr3750	glyceraldehyde-3-phosphate dehydrogenase	698.662	64	16	1475.23	148	16
mlr3753	phosphoglycerate kinase	175.885	15	4	288.937	36	7
mll2186	probable phosphoglycerate mutase	50.0326	4	4
mlr7459	hypothetical protein
mlr0378	enolase	870.471	52	13	1376.76	123	18
mll3819	pyruvate kinase	257.07	21	9	287.829	26	12
mll1167	aldose 1-epimerase
mlr7590	phosphoglucomutase	143.865	12	4	420.86	32	7
mlr5096	phosphoenolpyruvate carboxykinase	165.703	14	6	1558.8	139	12
mll3842	citrate synthase; CitZ
mlr0629	citrate synthase	267.015	22	8	631.595	52	11
mlr3843	citrate synthase II
mlr4335	aconitate hydratase	1362.48	122	22	1249.67	110	22
mll0036	NADP-dependent isocitrate dehydrogenase	264.982	24	9	515.94	48	15
mll4301	alpha-ketoglutarate dehydrogenase	133.924	11	7	752.427	94	21
mll4300	dihydrolipoamide succinyl transferase	425.887	42	7	510.139	61	7
mll4303	succinyl-CoA synthetase alpha-subunit	1778.79	170	14	1443.82	135	13
mll4306	succinyl-coA synthetase beta chain	678.108	53	11	1599.62	146	17
mll4263	succinate dehydrogenase flavoprotein subunit	276.971	27	9	668.913	62	12
mll4260	succinate dehydrogenase iron-sulfur protein subunit	141.437	10	2	305.232	30	8
mll4266	succinate dehydrogenase membrane anchor subunit
mll4265	succinate dehydrogenase cytochrome b small subunit
mlr6099	fumarate hydratase, class I
mll8172	fumarate hydratase C	292.999	24	7	589.535	40	9
mll4308	malate dehydrogenase	1560.5	109	11	1883.97	163	11
mll3969	pyruvate carboxylase	102.47	6	4	809.264	81	22
mll0809	malate oxidoreductase
mll5329	NADP-dependent malic enzyme
mll6527	isocitrate lyase
mll4664	malate synthase G
mll6516	glucose-6-phosphate 1-dehydrogenase	90.981	5	2	108.131	10	4
mlr4207	glucose 6-phosphate dehydrogenase	77.1731	4	2	142.393	12	7
mll6514	6-phosphogluconolactonase
mll3321	6-phosphogluconate dehydrogenase	260.739	25	9	385.926	42	10
mlr4206	6-phosphogluconate dehydrogenase	84.0198	5	2	341.69	24	6
mlr4760	pentose (ribulose)-5-phosphate-3-epimerase
mlr7233	ribulose-5-phosphate 3-epimerase
mll5764	transketolase
mll5765	transketolase
mlr3749	transketolase	298.44	19	5	751.686	68	14
mlr4072	transaldolase	531.759	57	4	607.836	57	6
mll0526	ribose 5-phosphate isomerase	54.9958	4	2	55.85	4	2
msr7277	ribose-5-phosphate isomerase				233.129	22	2
mll6512	phosphogluconate dehydratase	223.78	18	3	107.338	9	4
mlr2994	2-keto-3-deoxy-6-phosphogluconate aldolase	169.3	17	6	252.497	31	7
mlr3576	acetyl-CoA carboxylase carboxyltransferase alpha subunit	155.265	8	3	310.094	16	3
mll0206	biotin carboxyl carrier protein of acetyl-CoA carboxylase	531.218	33	2	1341.19	77	3
mll0203	biotin carboxylase	119.832	11	6	567.971	52	12
mlr5075	acetyl-CoA carboxylase carboxyltransferase beta chain (EC 6.4.1.2)				115.302	8	2
mlr7849	malonyl CoA-acyl carrier protein transacylase				199.903	23	6
mll5566	beta-ketoacyl-ACP synthase I	190.043	14	4	190.019	15	5
mlr2352	hypothetical protein
mlr2832	3-oxoacyl-acyl carrier protein synthase II
mlr7852	3-oxoacyl-acyl carrier protein synthase II	155.78	12	5	787.328	68	13
mlr1176	3-oxoacyl-acyl carrier protein synthase II	118.881	9	3	221.114	19	6
mlr1177	3-oxoacyl-acyl carrier protein synthase II	78.0698	4	1	204.245	19	4
mlr5822	nodulation protein; NodE
mll5827	3-oxoacyl-[acyl-carrier-protein] synthase
mlr8424	3-oxoacyl-(acyl-carrier-protein) synthase III	118.247	9	3	125.043	8	3
mll9094	3-oxoacyl-[acyl-carrier-protein] synthase
mll1602	hypothetical protein
mlr3847	beta-ketothiolase; acetoacetyl-CoA thiolase	1095.91	92	7	1052.06	95	7
mlr5628	probable acyl-CoA thiolase	304.278	18	4	1342.44	85	7
mlr7614	3-ketoacyl-CoA thiolase	289.113	25	3	944.577	91	11
mlr0937	poly-beta-hydroxybutyrate synthase
mlr3848	beta-ketothiolase; acetoacetyl-CoA reductase	253.733	14	4	332.803	27	9
mll1646	glutamate synthase beta subunit				161.701	17	7
mll3029	glutamate synthase, small subunit				100.077	4	1
mll3030	glutamate synthase, large subunit	71.4257	4	2	53.9419	4	4
*nitrogen fixing pathway
mlr5906	nitrogenase molybdenum-iron protein alpha chain; NifD	2177.13	166	15	n.d.
mlr5907	nitrogenase molybdenum-iron protein beta chain; NifK	4228.01	305	20	n.d.
mlr5905	nitrogenase iron protein; NifH	8268.09	838	17	n.d.
mll5862	nitrogen fixation protein; FixA	500.003	39	6	n.d.
mll5861	nitrogen fixation protein; FixB	223.123	20	3	n.d.
mll5860	nitrogen fixation protein; FixC	806.743	66	9	n.d.
mlr3487	electron transfer flavoprotein beta chain	743.827	60	9	1228.92	111	11
mlr3488	electron transfer flavoprotein alpha-subunit	549.785	49	9	2282.49	228	11
*nucreotide sugar metabolism
mll7248	hypothetical protein	n.d.			n.d.
mlr4770	hypothetical protein	n.d.			129.867	13	3
mll0836	UDP-N-acetylglucosamine pyrophosphorylase	n.d.			136.011	14	4
mll6459	UDP-N-acetylglucosamine 1-carboxyvinyltransferase	n.d.			143.011	13	6
mll7251	UDP-N-acetylglucosamine 1-carboxyvinyltransferase	n.d.			59.2246	5	3
mll1552	UDP-N-acetylenolpyruvoylglucosamine reductase	n.d.			n.d.
mll3879	phosphoglucomutase/phosphomannomutase family protein; MrsA	n.d.			n.d.
mll4766	N-acetylglucosamine-6-phosphate deacetylase	n.d.			n.d.
mll7216	fructokinase	n.d.			n.d.
mll7580	fructokinase	n.d.			168.666	12	3
mlr6386	glutamine-fructose-6-phosphate transaminase nodulation protein; NodM	n.d.			n.d.
mlr6774	glutamine-fructose-6-phosphate transaminase	n.d.			n.d.
mll0833	glucosamine-fructose-6-phosphate aminotransferase	35.3912	3	3	202.44	25	8
*peptidoglycan biosynthesis pathway
mll1553	UDP-N-acetylmuramate-alanine ligase	n.d.			288.114	20	6
mll1557	UDP-N-acetylmuramoylalanine-D-glutamate ligase	86.6649	6	2	122.487	14	6
mll1560	UDP-N-acetylmuramoylalanyl-D-glutamate-2,6-diaminopimelate ligase	79.6	3	2	78.8034	9	4
mll1551	D-alanyl-D-alanine ligase	n.d.			215.425	16	3
mll1812	D-alanine-D-alanine ligase	n.d.			n.d.
mll1559	UDP-N-acetylmuramoylalanyl-D-glutamyl-2,6-diaminopimelate-D-alanyl-D-alanine ligase	n.d.			91.8983	5	3
mll1558	phospho-N-acetylmuramoyl-pentapeptide-transferase	n.d.			n.d.
mll1554	UDP-N-acetylglucosamine; N-acetylmuramyl-(pentapeptide) pyrophosphoryl-undecaprenol N-acetylglucosamine transferase	n.d.			82.5637	6	2
mll5320	virulence factor MviN-like protein	n.d.			n.d.
mll3783	peptidoglycan transglycosidase	n.d.			n.d.
mlr1664	penicillin binding protein	n.d.			n.d.
mlr0215	penicillin-binding protein	n.d.			100.223	10	5
mll7657	penicillin-binding protein	n.d.			n.d.
mll1561	penicillin-binding protein	n.d.			n.d.
mll0426	penicillin-binding protein	n.d.			n.d.
